# Supplementary material for: Global Analysis of Genetic, Epigenetic and Transcriptional Polymorphisms in Arabidopsis thaliana Using Whole Genome Tiling Arrays
Source: PLoS Genet. 2008 Mar 21;4(3):e1000032. doi: 10.1371/journal.pgen.1000032 (PMC2265482; doi:10.1371/journal.pgen.1000032)
Supplement: Table S1 — SFPs between Col and Van. (A) SFPs detected at different FDR. aThe number of features called significant. bThe number of features determined as false positives based on permutation. cThe number of features called significant with either greater Van signals (Sig-) or greater Col signals (Sig+). (B) Genic distribution of 120,810 SFPs detected at 1% FDR with greater Col signal. aThe number of SFPs within each annotation category. The annotation categories analyzed included coding sequences (CD), intron, UTRs, transcriptional start to upstream 1 kb (promoter), transcriptional stop to downstream 1 kb (downstream) and inter-genic regions. As genes on forward and reverse direction could overlap, the total number of SFP mapped to these annotation categories was more than 120,810. bThe number of features within each annotation category. The total number of features mapped to annotation categories was more than 1,683,620 due to overlap between two strands. (0.02 MB XLS) [file pgen.1000032.s009.xls]

## Sheet: Sheet1
	Table S1. SFPs between Col and Van.
	Table S1A. SFPs detected at different FDR.
	FDR	Calleda	Falseb	Sig-c	Sig+c
	13.05%	211220	29007	58628	152592
	6.22%	173611	11363	33227	140384
	2.74%	153401	4431	23326	130075
	1.16%	138552	1698	17742	120810
	0.51%	126499	678	14131	112368
	0.22%	116122	272	11448	104674
	0.09%	106817	104	9347	97470
	aThe number of features called significant.
	bThe number of features determined as false positives based on permutation.
	cThe number of features called significant with either greater Van signals (Sig-) or greater Col signals (Sig+).
	Table S1B. Genic distribution of 120,810 SFPs detected at 1% FDR with greater Col signal.
		CD	Intron	UTRs	Promoter	Downstream	Intergenic	Total
	SFPa	23180	19806	5130	30190	32158	50539	161003
	Featureb	526407	301947	105260	429585	452681	593757	2409637
	Percentage	0.044	0.0656	0.0487	0.0703	0.071	0.0851	0.0668
	aThe number of SFPs within each annotation category.
	The annotation categories analyzed included coding sequences (CD), intron, UTRs, transcriptional start to upstream 1kb (promoter), transcriptional stop to downstream 1kb (downstream) and inter-genic regions.
	As genes on forward and reverse direction could overlap, the total number of SFPs mapped to these annotation categories was more than 120,810.
	bThe number of features within each annotation category. The total number of features mapped to annotation categories was more than 1,683,620 due to overlap between two strands.
