# Supplementary material for: Global Analysis of Genetic, Epigenetic and Transcriptional Polymorphisms in Arabidopsis thaliana Using Whole Genome Tiling Arrays
Source: PLoS Genet. 2008 Mar 21;4(3):e1000032. doi: 10.1371/journal.pgen.1000032 (PMC2265482; doi:10.1371/journal.pgen.1000032)
Supplement: Table S2 — The Counting Tables for Loci Validated by Epityper or Bisulfite Sequencing. (0.05 MB XLS) [file pgen.1000032.s010.xls]

## Sheet: Sheet1
	Table S2. Counting tables for loci validated by epityper or bisulfite sequencing.
	Epityper
	Replicate reaction1
	SampleID	X004_AT1G27320_001_CpG_1.x	X004_AT1G27320_001_CpG_2.x	X004_AT1G27320_001_CpG_3.x	X004_AT1G27320_001_CpG_4.x	X004_AT1G27320_001_CpG_5.x	X004_AT1G27320_001_CpG_6.x	X004_AT1G27320_001_CpG_7.x	X004_AT1G27320_001_CpG_8.x	X006_AT1G61000_001_CpG_1.x	X006_AT1G61000_001_CpG_2.3.x	X006_AT1G61000_001_CpG_4.x	X006_AT1G61000_001_CpG_5.x	X006_AT1G61000_001_CpG_6.x	X006_AT1G61000_001_CpG_7.x	X006_AT1G61000_001_CpG_8.x	X006_AT1G61000_001_CpG_9.x	X013_AT4G19020_001_CpG_1.x	X013_AT4G19020_001_CpG_2.x	X013_AT4G19020_001_CpG_3.x	X013_AT4G19020_001_CpG_4.x	X013_AT4G19020_001_CpG_5.x	X013_AT4G19020_001_CpG_6.x	X013_AT4G19020_001_CpG_7.x	X013_AT4G19020_001_CpG_8.x	X013_AT4G19020_001_CpG_9.x	X013_AT4G19020_001_CpG_10.x	X013_AT4G19020_001_CpG_11.x
	Col-1	0.45	0.88	0.33	1	0.03	1	1	0.9	1	0.94	0.83	0.85	NA	0.05	0.85	NA	0.9	NA	0.92	0.12	0.96	0.13	NA	0.98	0.96	0.03	0.92
	Col-2	0.88	0.87	0.29	0.92	0.35	1	1	0.83	1	0.96	0.86	0.72	NA	0.06	0.72	NA	0.83	NA	0.88	0.02	0.92	0.15	0.99	0.92	0.92	0.01	0.88
	Col-3	0.89	0.72	0.34	1	0.78	1	1	0.91	1	0.91	0.79	0.59	NA	0.05	0.59	NA	0.59	NA	0.86	0.01	0.93	0.11	1	0.9	0.93	0.38	0.86
	Van-1	0.07	0.88	0.32	NA	0.09	0.29	0.51	0.13	1	0.94	0.06	0.61	NA	0.07	0.61	NA	0.82	NA	0.41	0.02	0.49	NA	0.87	NA	0.49	0.02	0.41
	Van-2	0.07	0.89	0.26	1	0.08	0.53	0.36	0.12	1	0.96	0.09	0.51	NA	0.05	0.51	NA	0.83	NA	0.4	0.01	0.44	NA	0.93	NA	0.44	0.02	0.4
	Van-3	0.06	0.87	0.21	1	0.04	0.66	0.36	0.11	NA	NA	NA	NA	NA	NA	NA	NA	0.8	NA	0.41	0.01	0.46	0.2	0.87	NA	0.46	0.04	0.41
	F1v-1	0.63	0.89	0.17	NA	0.52	1	1	0.65	1	0.95	0.34	0.63	NA	0.06	0.63	NA	0.85	NA	0.59	0.05	0.71	0.25	0.84	0.87	0.71	0.04	0.59
	F1v-2	0.04	0.9	0.35	1	0.1	1	1	0.61	1	1	0.4	0.76	NA	0.04	0.76	NA	0.85	NA	0.68	0.03	0.77	NA	0.99	0.93	0.77	0.02	0.68
	F1c-1	0.6	0.88	0.33	1	0.04	1	1	0.63	1	0.95	0.41	0.73	NA	0.07	0.73	NA	0.81	NA	0.65	0.02	0.75	NA	NA	0.92	0.75	0.01	0.65
	F1c-2	0.62	0.81	0.36	1	0.56	1	1	0.6	1	0.95	0.4	0.68	NA	0.06	0.68	NA	0.85	NA	0.68	0.01	0.76	0.24	0.96	0.95	0.76	0.25	0.68
	F1c-3	0.58	0.86	0.35	1	0.03	1	1	0.66	1	0.91	0.4	0.7	NA	0.06	0.7	NA	0.81	NA	0.69	0.03	0.83	0.09	0.98	0.98	0.83	0	0.69
	Col-1	0.49	0.87	0.38	1	0.04	1	1	0.89	1	0.94	0.85	0.9	NA	0.06	0.9	NA	0.89	NA	0.93	0.04	0.94	0.99	0.98	0.94	0.94	0.03	0.93
	Col-2	0.87	0.86	0.44	0.99	0.38	1	1	0.87	1	0.89	0.8	0.77	NA	0.04	0.77	NA	0.85	NA	0.92	0.02	0.94	0.18	0.97	0.94	0.94	0	0.92
	Col-3	0.89	0.59	0.45	1	0.76	1	1	0.87	1	0.92	0.84	0.58	NA	0.07	0.58	NA	0.55	NA	0.89	0	0.94	0.14	1	0.87	0.94	0.55	0.89
	Van-1	0.05	0.88	0.43	NA	0.05	0.28	0.26	0.04	1	0.94	0.02	0.7	NA	0.14	0.7	NA	NA	NA	NA	NA	NA	NA	NA	NA	NA	NA	NA
	Van-2	0.08	0.88	0.38	1	0.03	0.36	0.28	0.05	1	0.92	0	0.63	NA	0.04	0.63	NA	NA	NA	NA	NA	NA	NA	NA	NA	NA	0	NA
	Van-3	0.05	0.89	0.29	1	0.04	0.46	0.4	0.09	NA	NA	NA	NA	NA	NA	NA	NA	NA	NA	NA	NA	NA	0.12	NA	NA	NA	0	NA
	F1v-3	0.52	0.93	0.06	0	0.37	1	NA	NA	1	0.98	0.43	0.47	NA	0.04	0.47	NA	0.8	NA	0.67	0.01	0.71	0.14	NA	0.91	0.71	0	0.67
	F1c-1	0.58	0.86	0.41	1	0.03	1	1	0.62	NA	NA	NA	NA	NA	NA	NA	NA	0.85	NA	0.69	0.02	0.78	0.98	0.99	0.95	0.78	0.01	0.69
	F1c-2	0.67	0.85	0.3	1	0.56	1	1	0.64	NA	NA	NA	NA	NA	NA	NA	NA	NA	NA	NA	NA	NA	NA	NA	NA	NA	NA	NA
	F1c-3	0.57	0.88	0.47	1	0.03	1	1	0.6	1	1	0.37	0.76	NA	0.04	0.76	NA	0.82	NA	0.6	0.05	0.71	0.14	0.95	0.92	0.71	0.02	0.6
	Replicate reaction2
	SampleID	X004_AT1G27320_001_CpG_1.y	X004_AT1G27320_001_CpG_2.y	X004_AT1G27320_001_CpG_3.y	X004_AT1G27320_001_CpG_4.y	X004_AT1G27320_001_CpG_5.y	X004_AT1G27320_001_CpG_6.y	X004_AT1G27320_001_CpG_7.y	X004_AT1G27320_001_CpG_8.y	X006_AT1G61000_001_CpG_1.y	X006_AT1G61000_001_CpG_2.3.y	X006_AT1G61000_001_CpG_4.y	X006_AT1G61000_001_CpG_5.y	X006_AT1G61000_001_CpG_6.y	X006_AT1G61000_001_CpG_7.y	X006_AT1G61000_001_CpG_8.y	X006_AT1G61000_001_CpG_9.y	X013_AT4G19020_001_CpG_1.y	X013_AT4G19020_001_CpG_2.y	X013_AT4G19020_001_CpG_3.y	X013_AT4G19020_001_CpG_4.y	X013_AT4G19020_001_CpG_5.y	X013_AT4G19020_001_CpG_6.y	X013_AT4G19020_001_CpG_7.y	X013_AT4G19020_001_CpG_8.y	X013_AT4G19020_001_CpG_9.y	X013_AT4G19020_001_CpG_10.y	X013_AT4G19020_001_CpG_11.y
	Col-1	0.45	0.86	0.44	1	0.03	1	1	0.87	1	0.94	0.83	0.97	NA	0.07	0.97	NA	0.88	NA	0.93	0.03	0.9	1	0.97	0.93	0.9	0.01	0.93
	Col-2	0.87	0.87	0.26	1	0.39	1	1	0.88	1	0.99	0.82	0.8	NA	0.1	0.8	NA	0.83	NA	0.89	0.03	0.93	NA	1	0.95	0.93	0.02	0.89
	Col-3	0.89	0.72	0.25	1	0.76	1	1	0.85	0.96	0.93	0.86	0.7	NA	0.13	0.7	NA	0.59	NA	0.9	0	0.94	NA	1	0.9	0.94	0.39	0.9
	Van-1	0.05	0.88	0.4	1	0.04	0.39	0.31	0.05	1	0.97	0.06	0.68	NA	0.07	0.68	NA	0.84	NA	0.43	0.02	0.48	0.83	0.95	NA	0.48	0.01	0.43
	Van-2	0.05	0.87	0.3	1	0.04	0.55	0.42	0.08	0.87	0.94	0.1	0.44	NA	0.06	0.44	NA	0.86	NA	0.45	0.01	0.51	0.13	1	NA	0.51	0.01	0.45
	Van-3	0.05	0.88	0.28	1	0.02	0.46	0.35	0.04	1	0.97	0.06	0.16	NA	0.03	0.16	NA	0.78	NA	0.39	0.03	0.55	0.14	0.76	NA	0.55	0	0.39
	F1v-1	0.62	0.91	0.27	1	0.51	1	1	0.62	1	0.9	0.36	0.6	NA	0.05	0.6	NA	0.82	NA	0.59	0.01	0.74	NA	0.97	0.92	0.74	0.01	0.59
	F1v-2	0.04	0.85	0.43	1	0.09	0.93	1	0.56	1	0.94	0.39	0.79	NA	0.07	0.79	NA	NA	NA	NA	NA	NA	0.08	NA	NA	NA	0	NA
	F1c-1	0.58	0.87	0.45	1	0.03	0.83	1	0.67	1	0.93	0.4	0.76	NA	0.09	0.76	NA	0.84	NA	0.63	0.02	0.74	NA	0.95	0.86	0.74	0	0.63
	F1c-2	0.64	0.8	0.26	1	0.6	1	1	0.63	1	0.96	0.37	0.59	NA	0.06	0.59	NA	0.81	NA	0.69	0.03	0.71	0.37	0.95	0.93	0.71	0.31	0.69
	F1c-3	0.5	0.87	0.48	1	0.03	0.81	1	0.58	1	0.97	0.44	0	NA	0.03	0	NA	0.75	NA	NA	0.23	0.88	0.11	0.82	1	0.88	0.02	NA
	Col-1	0.48	0.83	0.4	1	0.03	1	1	0.87	1	0.94	0.84	0.92	NA	0.05	0.92	NA	0.85	NA	0.93	0.04	0.94	NA	1	0.97	0.94	0.02	0.93
	Col-2	0.85	0.85	0.44	1	0.39	1	1	0.89	1	1	0.84	0.83	NA	0.08	0.83	NA	0.83	NA	0.9	0.01	0.94	NA	0.98	0.93	0.94	0.02	0.9
	Col-3	0.87	0.61	0.46	0.98	0.73	1	1	0.88	1	0.98	0.84	0.56	NA	0.07	0.56	NA	NA	NA	NA	NA	NA	NA	NA	NA	NA	NA	NA
	Van-1	0.05	0.86	0.87	1	0.02	0.04	0.08	0	1	0.96	0.07	0.61	NA	0.08	0.61	NA	0.86	NA	0.45	0.02	0.5	0.86	0.91	NA	0.5	0.01	0.45
	Van-2	0.07	0.87	0.41	1	0.03	0.3	0.27	0.03	0.74	0.91	0.01	0.47	NA	0.08	0.47	NA	0.82	NA	NA	0.07	NA	NA	NA	NA	NA	0.02	NA
	Van-3	NA	NA	NA	NA	NA	NA	NA	NA	0.96	0.94	0.03	0.45	NA	0.05	0.45	NA	NA	NA	NA	NA	NA	NA	NA	NA	NA	NA	NA
	F1v-3	NA	NA	NA	NA	NA	NA	NA	NA	1	0.96	0.34	0.57	NA	0.04	0.57	NA	0.82	NA	NA	0.22	0.72	NA	NA	NA	0.72	0	NA
	F1c-1	NA	NA	NA	NA	NA	NA	NA	NA	1	0.94	0.43	0.86	NA	0.08	0.86	NA	NA	NA	NA	NA	NA	0	0.98	NA	NA	0.09	NA
	F1c-2	NA	NA	NA	NA	NA	NA	NA	NA	1	0.97	0.4	0.12	NA	0.04	0.12	NA	0.7	NA	NA	0.01	0.76	NA	NA	0.96	0.76	0.3	NA
	F1c-3	0.56	0.87	0.33	1	0.04	1	1	0.57	1	0.95	0.39	0.75	NA	0.07	0.75	NA	0.71	NA	NA	0.09	0.74	NA	NA	NA	0.74	0.05	NA
	Bisulfite sequencing
	Chr1_18407942						Chr1_27257856						Chr1_30092640
		Col	Van	F1v	F1c			Col	Van	F1v	F1c			Col	Van
	clones	12	14	10	10		clones	11	12	12	9		clones	11	6
	C	0	0	0.1	0		T						C	0	0
	T						A						A
	G						A						C	0	0
	A						C	0	0	0	0.111		A
	T						A						T
	T						C	0	0	0	0		T
	T						C	1	0	0.5	0.556		A
	T						G						A
	G						G						A
	T						T						G
	T						T						G
	G						G						T
	A						T						T
	C	0	0	0	0		T						C	0	0
	T						C	0.916667	0	0.5	0.556		A
	T						G						C	1	0
	T						T						G
	C	0	0	0.1	0		C	0	0	0	0		C	0	0
	T						T						C	1	0
	A						G						G
	T						A						G
	C	0	0	0	0		T						T
	C	0.0833333	0	0.1	0		G						A
	A						G						A
	A						A						G
	G						A						T
	C	0	0	0	0.083		C	0	0	0	0		T
	T						C	0	0	0	0		T
	C						A						C	0	0
	T						C	0	0	0	0		T
	C	0	0.0714286	0.1	0		T						G
	A						T						A
	G						C	0	0	0	0		T
	A						T						C	0	0
	T						T						T
	T						T						T
	C	0	0	0	0		C	0	0	0	0		T
	A						T						T
	T						T						A
	C	0	0	0	0		C	0	0	0	0		C	0	0
	C	0	0.0714286	0.1	0		T						T
	A						T						A
	G						G						T
	T						A						G
	T						T						T
	C	0	0	0	0		C	0	0	0	0		C	0	0
	C	0	0	0	0		C	0	0	0.125	0		A
	C	0.667	0	0.1	0.2		T						A
	G						G						T
	G						C	0	0	0	0		A
	T						C	0	0	0.125	0		T
	T						A						T
	C	0	0	0	0		A						T
	T						A						A
	T						A						T
	T						G						T
	C	0	0	0.1	0		A						C	0	0
	T						G						C	0	0
	a						T						C	0	0
	C	0.333333	0	0.2	0		A						T
	G						T						A
	G						C	0	0	0	0		T
	A						T						T
	T						A						A
	A						G						A
	A						A						A
	G						C	0	0	0	0		G
	A						T						A
	A						G						T
	T						C	0.091	0	0.063	0.222		A
	T						G						T
	A						G						A
	C	0.0833333	0	0.1	0		T						T
	C	0	0	0	0		T						A
	A						G						T
	A						A						C	0	0
	G						G						T
	A						A						T
	C	0	0	0	0		A						C	0.09	0
	T						G						A
	A						C	0	0	0	0		C	0	0
	C	0	0	0.1	0		C	0	0	0.125	0		A
	A						A						T
	A						C	0	0	0	0		C	0	0
	G						A						A
	C	0.0833333	0	0.2	0		T						T
	A						C	0	0	0	0		A
	T						C	0	0	0	0		A
	C	0.5	0	0.1	0.1		T						T
	G						C	0	0	0	0		T
	T						C	0	0	0	0		A
	A						T						T
	A						T						T
	G						A						T
	A						A						C	0	0
	G						A						T
	C	0	0	0	0		A						T
	A						C	0	0	0	0		T
	A						T						G
	C	0	0	0.1	0		A						T
	A						G						G
	G						C	0	0	0.125	0		T
	C	0	0	0	0		T						A
	T						T						A
	G						C	0	0	0	0		A
	T						T						T
	A						A						T
	A						T						T
	C	0	0	0	0		A						A
	A						T						T
	A						G						G
	C	0	0	0	0		A						T
	A						G						T
	A						C	0	0	0	0		T
	T						T						C	0.09	0
	C	0	0	0.1	0		G						C	0	0
	C	0	0	0	0		A						T
	C	0	0	0.1	0		C	0	0	0	0		T
	A						T						C	0	0
	A						G						A
	T						A						T
	G						G						A
	G						A						A
	T						T						C	0	0
	T						C	0	0.083	0	0.333		T
	G						G						T
	G						T						A
	A						G						C	0	0
	A						T						G
	C	0	0	0	0		A						A
	C	0	0	0	0		T						G
							G						A
							G						T
							C	0	0.083	0.125	0.333		G
							G						G
							A						C	0	0
							G						A
							A						A
							A						T
							G						A
							G						C	0	0
							A						C	0	0
							A						T
							A						T
							C	0	0	0	0		G
							A						T
							T						C	0	0
							G						T
							G						T
							C	0	0	0.125	0		T
							T						T
							G						T
							A						C	0	0
													C	0	0
