# Supplementary material for: Global Analysis of Genetic, Epigenetic and Transcriptional Polymorphisms in Arabidopsis thaliana Using Whole Genome Tiling Arrays
Source: PLoS Genet. 2008 Mar 21;4(3):e1000032. doi: 10.1371/journal.pgen.1000032 (PMC2265482; doi:10.1371/journal.pgen.1000032)
Supplement: Table S3 — Comparisons with Published ChIP-Chip Data. Set 1 was comparison with data by Zhang et al. [16]; set 2 was comparison with data by Zilberman et al. [15]. EE: enzyme effects, i.e. the constitutive CG methylation sites detected in this study. aThe p-value thresholds of enzyme effects. bThe number of enzyme effects detected at different p-value thresholds. cThe number of enzyme effects within the methylation regions detected by ChIP-chip methods. dThe number of CCGG-containing features within the methylation regions detected by ChIP-chip methods. eThe number of enzyme effects outside of the methylation regions detected by ChIP-chip methods. fThe number of CCGG-containing features outside of the methylation regions detected by ChIP-chip methods. gThe p value of the χ2 test for enrichment of enzyme effects in ChIP-chip regions. hThe coverage of CCGG sites within ChIP-chip regions by enzyme effects. iThe proportion of enzyme effects outside of ChIP-chip regions. (0.02 MB XLS) [file pgen.1000032.s011.xls]

## Sheet: Sheet1
	Table S3. Comparisons with published ChIP-chip data.
		EE pvaluea	Number of EEb	EE in ChIPc	CCGG in ChIPd	EE outside of ChIPe	CCGG outside ChIPf	χ2 pvalueg	%coverage of ChIP by EEh	%EE outside ChIPi
	Set1	0.01	2762	948	4121	1814	50398	2.2e-16	0.23	0.657
		0.03	4095	1322	4121	2773	50398	2.2e-16	0.321	0.677
		0.05	5016	1502	4121	3514	50398	2.2e-16	0.364	0.701
		0.1	6876	1882	4121	4994	50398	2.2e-16	0.457	0.726
	Set2	0.01	2762	370	1925	2392	52594	2.2e-16	0.192	0.866
		0.03	4095	525	1925	3570	52594	2.2e-16	0.273	0.872
		0.05	5016	614	1925	4402	52594	2.2e-16	0.319	0.878
		0.1	6876	768	1925	6108	52594	2.2e-16	0.399	0.888
	Set 1 was comparison with data by Zhang et al. (2006); set 2 was comparison with data by Zilberman et al. (2007).
	EE: enzyme effects, i.e. the constitutive CG methylation sites detected in this study.
	aThe p-value thresholds of enzyme effects.
	bThe number of enzyme effects detected at different p-value thresholds.
	cThe number of enzyme effects within the methylation regions detected by ChIP-chip methods.
	dThe number of CCGG-containing features within the methylation regions detected by ChIP-chip methods.
	eThe number of enzyme effects outside of the methylation regions detected by ChIP-chip methods.
	fThe number of CCGG-containing features outside of the methylation regions detected by ChIP-chip methods.
	gThe p value of the χ2 test for enrichment of enzyme effects in ChIP-chip regions.
	hThe percent coverage of CCGG sites within ChIP-chip regions by enzyme effects.
	iThe proportion of enzyme effects outside ChIP-chip regions.
