# Supplementary material for: Global Analysis of Genetic, Epigenetic and Transcriptional Polymorphisms in Arabidopsis thaliana Using Whole Genome Tiling Arrays
Source: PLoS Genet. 2008 Mar 21;4(3):e1000032. doi: 10.1371/journal.pgen.1000032 (PMC2265482; doi:10.1371/journal.pgen.1000032)
Supplement: Table S4 — Genic Distribution of Constitutive and Polymorphic CG Methylation Sites. The analyzed annotation categories included coding sequences (CD), intron, UTRs, transcriptional start to upstream 1 kb (promoter), transcriptional stop to downstream 1 kb (downstream) and inter-genic regions. aThe number of features significant (p<0.05) for constitutive CG methylation. bThe number of CCGG-containing features. cThe number of features significant (p<0.05) for polymorphic CG methylation. (0.02 MB XLS) [file pgen.1000032.s012.xls]

## Sheet: Sheet1
	Table S4. Genic distribution of constitutive and polymorphic CG methylation sites.
		CD	Intron	5'UTR	3'UTR	Promoter	Downstream	Intergenic
	constitutivea	2733	316	19	52	492	775	518
	Totalb	27011	3232	1653	1373	12263	13819	11896
	Percentage	0.1012	0.0978	0.0115	0.0379	0.0401	0.0561	0.0435
	polymorphicc	2794	434	101	98	975	1179	965
	Totalb	27011	3232	1653	1373	12263	13819	11896
	Percentage	0.1034	0.1343	0.0611	0.0714	0.0795	0.0853	0.0811
	The analyzed annotation categories included coding sequences (CD), intron, UTRs, transcriptional start to upstream 1kb (promoter), transcriptional stop to downstream 1kb (downstream) and inter-genic regions.
	aThe number of features significant (p<0.05) for constitutive CG methylation.
	bThe number of CCGG-containing features.
	cThe number of features significant (p<0.05) for polymorphic CG methylation.
