# Supplementary material for: Global Analysis of Genetic, Epigenetic and Transcriptional Polymorphisms in Arabidopsis thaliana Using Whole Genome Tiling Arrays
Source: PLoS Genet. 2008 Mar 21;4(3):e1000032. doi: 10.1371/journal.pgen.1000032 (PMC2265482; doi:10.1371/journal.pgen.1000032)
Supplement: Table S5 — For Gene Expression Percentiles the Number of Genes with CCGG-Containing Feature(s) within the Analyzed Sequence Category. The analyzed annotation categories included coding sequences (CD), intron, UTRs, transcriptional start to upstream 500 bp (promoter), transcriptional stop to downstream 500 bp (downstream). aThe 20 percentiles based on absolute gene expression level. (0.01 MB XLS) [file pgen.1000032.s013.xls]

## Sheet: Sheet1
	Table S5. For gene expression percentiles the number of genes with CCGG-containing feature(s) within the analyzed sequence category.
	expression level%a	0.05	0.1	0.15	0.2	0.25	0.3	0.35	0.4	0.45	0.5	0.55	0.6	0.65	0.7	0.75	0.8	0.85	0.9	0.95	1
	CD	251	438	496	583	599	647	645	669	653	710	705	715	745	723	746	762	738	731	736	697
	intron	62	90	96	107	103	101	118	134	127	136	161	135	161	144	177	148	181	177	175	157
	5'UTR	12	13	19	28	26	52	49	70	74	85	95	109	117	131	109	114	109	103	79	71
	3'UTR	12	20	24	34	36	49	47	59	60	69	64	66	73	75	76	93	96	93	96	69
	Promoter	140	154	174	183	192	199	217	257	241	226	223	218	232	249	255	260	240	260	232	246
	Downstream	157	199	193	190	203	227	224	210	249	232	243	291	241	252	281	255	242	287	240	232
	The analyzed annotation categories included coding sequences (CD), intron, UTRs, transcriptional start to upstream 500bp (promoter), transcriptional stop to downstream 500bp (downstream).
	aThe 20 percentiles based on absolute gene expression level.
