# Supplementary material for: Global Analysis of Genetic, Epigenetic and Transcriptional Polymorphisms in Arabidopsis thaliana Using Whole Genome Tiling Arrays
Source: PLoS Genet. 2008 Mar 21;4(3):e1000032. doi: 10.1371/journal.pgen.1000032 (PMC2265482; doi:10.1371/journal.pgen.1000032)
Supplement: Table S6 — Gene Set Enrichment in GO Categories. (A) Gene set enrichment in GO categories for constitutive CG methylation within genic region. (B) Gene set enrichment in GO categories for polymorphic CG methylation within genic region. (C) Gene set enrichment in GO categories for gene expression variation. (0.05 MB XLS) [file pgen.1000032.s014.xls]

## Sheet: Sheet1
	Table S6. Gene set enrichment in GO categories.
	Table S6A. Gene set enrichment in GO categories for constitutive CG methylation within genic region.
	Enzyme: Biological Process
	HpaII > MspI			MspI > HpaII
	GO	p-value	Term	GO	p-value	Term
	GO:0006396	0.00021439	RNA processing	GO:0006855	0.00267058	multidrug transport
	GO:0030048	0.000239344	actin filament-based movement	GO:0015031	0.00455554	protein transport
	GO:0016481	0.00181921	negative regulation of transcription
	GO:0009793	0.00185577	embryonic development ending in seed dormancy
	GO:0006470	0.00330469	protein amino acid dephosphorylation
	GO:0006418	0.00410823	tRNA aminoacylation for protein translation
	GO:0006281	0.00716398	DNA repair
	Enzyme: Molecular Function
	HpaII > MspI			MspI > HpaII
	GO	p-value	Term	GO	p-value	Term
	GO:0005488	1.03584e-11	binding	GO:0015297	0.000788587	antiporter activity
	GO:0003774	0.000120084	motor activity	GO:0003700	0.00134625	transcription factor activity
	GO:0004812	0.000187899	aminoacyl-tRNA ligase activity	GO:0046910	0.00403833	pectinesterase inhibitor activity
	GO:0003676	0.00140135	nucleic acid binding	GO:0015250	0.00767101	water channel activity
	GO:0004871	0.00395367	signal transducer activity	GO:0016740	0.00837606	transferase activity
	GO:0008270	0.00505664	zinc ion binding
	GO:0003723	0.00544664	RNA binding
	GO:0016887	0.00661133	ATPase activity
	Enzyme: Cellular Component
	HpaII > MspI			MspI > HpaII
	GO	p-value	Term	GO	p-value	Term
	GO:0005575	2.70064e-06	cellular_component_unknown	GO:0012505	2.58666e-09	endomembrane system
	GO:0016459	0.000175075	myosin complex	GO:0005830	0.00366739	cytosolic ribosome (sensu Eukaryota)
	Table S6B. Gene set enrichment in GO categories for polymorphic CG methylation within genic region.
	Additive x Enzyme: biological process
	Col > Van			Van > Col
	GO	p-value	Term	GO	p-value	Term
	GO:0006457	7.84309e-05	protein folding	GO:0007242	0.00172056	intracellular signaling cascade
	GO:0009909	0.00504748	regulation of flower development	GO:0015979	0.00276328	photosynthesis
	GO:0007018	0.0085612	microtubule-based movement	GO:0006952	0.0058152	defense response
	GO:0006511	0.0127433	ubiquitin-dependent protein catabolic process	GO:0030001	0.0123942	metal ion transport
	GO:0007275	0.0149785	multicellular organismal development	GO:0009809	0.0248905	lignin biosynthetic process
	GO:0042254	0.0203145	ribosome biogenesis and assembly	GO:0006813	0.0290852	potassium ion transport
	GO:0019538	0.0215583	protein metabolic process	GO:0009739	0.0485304	response to gibberellin stimulus
	GO:0006470	0.0272823	protein amino acid dephosphorylation
	GO:0009567	0.0298423	double fertilization forming a zygote and endosperm
	GO:0045454	0.0339182	cell redox homeostasis
	GO:0007568	0.0466948	aging
	Additive x Enzyme: molecular function
	Col > Van			Van > Col
	GO	p-value	Term	GO	p-value	Term
	GO:0031072	0.00166591	heat shock protein binding	GO:0005198	0.00138099	structural molecule activity
	GO:0003777	0.00756291	microtubule motor activity	GO:0015079	0.00948527	potassium ion transporter activity
	GO:0051082	0.0126725	unfolded protein binding	GO:0046872	0.0137574	metal ion binding
	GO:0015035	0.0189547	protein disulfide oxidoreductase activity	GO:0016491	0.0254732	oxidoreductase activity
	GO:0005528	0.0258517	FK506 binding	GO:0004812	0.031672	aminoacyl-tRNA ligase activity
	GO:0003755	0.0318504	peptidyl-prolyl cis-trans isomerase activity	GO:0015250	0.0336717	water channel activity
	GO:0016758	0.0401466	transferase activity transferring hexosyl groups	GO:0016740	0.049558	transferase activity
	GO:0016564	0.0456997	transcriptional repressor activity
	Additive x Enzyme: cellular component
	Col > Van			Van > Col
	GO	p-value	Term	GO	p-value	Term
	GO:0005875	0.00736729	microtubule associated complex	GO:0009543	0.0362989	chloroplast thylakoid lumen
	GO:0005739	0.0214827	mitochondrion
	GO:0008287	0.0224759	protein serine/threonine phosphatase complex
	Dominant x Enzyme: biological process
	F1 average > mid-parent			mid-parent > F1 average
	GO	p-value	Term	GO	p-value	Term
	GO:0009965	0.000212741	leaf morphogenesis	GO:0042254	0.00659977	ribosome biogenesis and assembly
	GO:0009225	0.000421098	nucleotide-sugar metabolic process	GO:0009617	0.0136324	response to bacterium
	GO:0006869	0.00296435	lipid transport	GO:0009744	0.0231315	response to sucrose stimulus
	GO:0010119	0.00878681	regulation of stomatal movement	GO:0016192	0.0258733	vesicle-mediated transport
	GO:0000271	0.00976908	polysaccharide biosynthetic process	GO:0000074	0.0259543	regulation of progression through cell cycle
	GO:0015995	0.0203135	chlorophyll biosynthetic process	GO:0045449	0.0359876	regulation of transcription
	GO:0048364	0.0210705	root development	GO:0006810	0.0407678	transport
	GO:0009408	0.0233463	response to heat
	GO:0009908	0.0408382	flower development
	GO:0015979	0.0411386	photosynthesis
	GO:0045454	0.041255	cell redox homeostasis
	GO:0019575	0.0441454	sucrose catabolic process using beta-fructofuranosidase
	GO:0009887	0.044857	organ morphogenesis
	Dominant x Enzyme: molecular function
	F1 average > mid-parent			mid-parent > F1 average
	GO	p-value	Term	GO	p-value	Term
	GO:0008289	0.00315758	lipid binding	GO:0051082	0.0266871	unfolded protein binding
	GO:0008565	0.00938359	protein transporter activity	GO:0008080	0.0306067	N-acetyltransferase activity
	GO:0016740	0.00977963	transferase activity	GO:0003676	0.0339497	nucleic acid binding
	GO:0030508	0.0138062	thiol-disulfide exchange intermediate activity	GO:0031072	0.0357694	heat shock protein binding
	GO:0000166	0.0386538	nucleotide binding	GO:0008324	0.0403739	cation transporter activity
				GO:0046982	0.0445431	protein heterodimerization activity
				GO:0004812	0.0476653	aminoacyl-tRNA ligase activity
	Dominant x Enzyme: cellular component
	F1 average > mid-parent			mid-parent > F1 average
	GO	p-value	Term	GO	p-value	Term
	GO:0005829	0.049863	cytosol	GO:0005840	0.0390619	ribosome
				GO:0005622	0.0423514	intracellular
	Maternal x Enzyme: biological process
	Col-moterh F1 > Van-mother F1			Van-mother F1 > Col-mother F1
	GO	p-value	Term	GO	p-value	Term
	GO:0015979	0.00116913	photosynthesis	GO:0015986	0.0108587	ATP synthesis coupled proton transport
	GO:0015995	0.00121695	chlorophyll biosynthetic process	GO:0006470	0.0111122	protein amino acid dephosphorylation
	GO:0009408	0.0175921	response to heat	GO:0009407	0.0114127	toxin catabolic process
	GO:0009416	0.0286885	response to light stimulus	GO:0006944	0.0260161	membrane fusion
	GO:0006520	0.0338087	amino acid metabolic process	GO:0009909	0.0292361	regulation of flower development
	GO:0042742	0.0349814	defense response to bacterium	GO:0009873	0.0406776	ethylene mediated signaling pathway
	GO:0006397	0.0443852	mRNA processing
	Maternal x Enzyme: molecular function
	Col-moterh F1 > Van-mother F1			Van-mother F1 > Col-mother F1
	GO	p-value	Term	GO	p-value	Term
	GO:0016491	0.00183286	oxidoreductase activity	GO:0008324	0.00297496	cation transporter activity
	GO:0004518	0.0114773	nuclease activity	GO:0046961	0.0036491	hydrogen ion transporting ATPase activity rotational mechanism
	GO:0045735	0.0344393	nutrient reservoir activity	GO:0004364	0.0135069	glutathione transferase activity
	GO:0016758	0.0412793	transferase activity transferring hexosyl groups	GO:0000287	0.0237785	magnesium ion binding
	GO:0004553	0.0427425	hydrolase activity hydrolyzing O-glycosyl compounds	GO:0016787	0.0262085	hydrolase activity
	Maternal x Enzyme: cellular component
	Col-moterh F1 > Van-mother F1			Van-mother F1 > Col-mother F1
	GO	p-value	Term	GO	p-value	Term
	GO:0009543	1.67476e-05	chloroplast thylakoid lumen	GO:0016469	0.000608408	proton-transporting two-sector ATPase complex
	GO:0005576	0.0236418	extracellular region
	GO:0012505	0.0380654	endomembrane system
	GO:0009535	0.0461735	chloroplast thylakoid membrane
	Table S6C. Gene set enrichment in GO categories for gene expression variation.
	Additive: biological process
	Col > Van			Van > Col
	GO	p-value	Term	GO	p-value	Term
	GO:0046686	2.89411e-06	response to cadmium ion	GO:0009813	1.26766e-06	flavonoid biosynthetic process
	GO:0015995	5.68811e-06	chlorophyll biosynthetic process	GO:0009411	6.97319e-05	response to UV
	GO:0009737	1.71984e-05	response to abscisic acid stimulus	GO:0042742	0.000101554	defense response to bacterium
	GO:0009651	0.000113611	response to salt stress	GO:0009926	0.000169217	auxin polar transport
	GO:0006352	0.000653459	transcription initiation	GO:0007169	0.000717318	transmembrane receptor protein tyrosine kinase signaling pathway
	GO:0009269	0.000969433	response to desiccation
	Additive: molecular function
	Col > Van			Van > Col
	GO	p-value	Term	GO	p-value	Term
	GO:0031072	5.83801e-06	heat shock protein binding	GO:0042626	7.29365e-06	ATPase activity coupled to transmembrane movement of substances
	GO:0016564	0.000298838	transcriptional repressor activity	GO:0030145	6.57147e-05	manganese ion binding
	GO:0016787	0.000350009	hydrolase activity	GO:0005524	0.000940857	ATP binding
	GO:0008113	0.000380053	protein-methionine-S-oxide reductase activity	GO:0016706	0.000968408	oxidoreductase activity acting on paired donors with incorporation or reduction of molecular oxygen 2-oxoglutarate as one donor and incorporation of one atom each of oxygen into both donors
	GO:0003777	0.000976232	microtubule motor activity
	Additive: cellular component
	Col > Van			Van > Col
	GO	p-value	Term	GO	p-value	Term
	GO:0009535	4.95599e-05	chloroplast thylakoid membrane	GO:0012505	0.00011924	endomembrane system
	GO:0010287	0.00040851	plastoglobule
	GO:0005634	0.000414605	nucleus
	Dominant: biological process
	F1 average > mid-parent			mid-parent > F1 average
	GO	p-value	Term	GO	p-value	Term
	GO:0042742	3.03501e-09	defense response to bacterium	GO:0015995	8.59311e-27	chlorophyll biosynthetic process
	GO:0006952	1.9235e-06	defense response	GO:0007018	3.04943e-14	microtubule-based movement
	GO:0050832	2.60584e-05	defense response to fungus	GO:0015979	2.49194e-08	photosynthesis
	GO:0009753	3.75569e-05	response to jasmonic acid stimulus	GO:0030244	1.2948e-06	cellulose biosynthetic process
	GO:0007275	0.000190321	multicellular organismal development	GO:0005992	6.05955e-06	trehalose biosynthetic process
	GO:0006863	0.000207464	purine transport	GO:0030048	4.91776e-05	actin filament-based movement
	GO:0006118	0.000389389	electron transport	GO:0010218	0.000139482	response to far red light
	GO:0009751	0.000499145	response to salicylic acid stimulus	GO:0006073	0.000359459	glucan metabolic process
	GO:0008150	0.000758911	biological_process_unknown	GO:0010182	0.000404201	sugar mediated signaling
	GO:0042542	0.000782112	response to hydrogen peroxide	GO:0006970	0.000447485	response to osmotic stress
				GO:0009416	0.000506002	response to light stimulus
				GO:0016126	0.000564847	sterol biosynthetic process
				GO:0009826	0.000993765	unidimensional cell growth
	Dominant: molecular function
	F1 average > mid-parent			mid-parent > F1 average
	GO	p-value	Term	GO	p-value	Term
	GO:0008194	1.24797e-07	UDP-glycosyltransferase activity	GO:0003777	4.2077e-18	microtubule motor activity
	GO:0005488	2.03255e-05	binding	GO:0031072	1.16858e-07	heat shock protein binding
	GO:0003700	9.01767e-05	transcription factor activity	GO:0016168	9.20754e-07	chlorophyll binding
	GO:0019825	0.000437527	oxygen binding	GO:0004805	7.25395e-06	trehalose-phosphatase activity
	GO:0004888	0.000505714	transmembrane receptor activity	GO:0003774	9.73054e-05	motor activity
	GO:0004364	0.000929909	glutathione transferase activity	GO:0004712	0.000100024	protein threonine/tyrosine kinase activity
				GO:0016759	0.000258888	cellulose synthase activity
				GO:0004674	0.000332122	protein serine/threonine kinase activity
				GO:0004672	0.000361541	protein kinase activity
				GO:0004565	0.000658486	beta-galactosidase activity
	Dominant: cellular component
	F1 average > mid-parent			mid-parent > F1 average
	GO	p-value	Term	GO	p-value	Term
	GO:0012505	0.000431549	endomembrane system	GO:0005875	1.92721e-16	microtubule associated complex
				GO:0009535	1.75688e-11	chloroplast thylakoid membrane
				GO:0010287	9.64712e-11	plastoglobule
				GO:0030076	5.64753e-08	light-harvesting complex
				GO:0009505	3.26971e-05	cellulose and pectin-containing cell wall
				GO:0005737	0.000123822	cytoplasm
				GO:0016459	0.000200507	myosin complex
				GO:0009341	0.000655723	beta-galactosidase complex
				GO:0009524	0.0008834	phragmoplast
				GO:0005618	0.000962295	cell wall
	Maternal: biological process
	Col-mother F1 > Van-mother F1			Van-mother F1 > Col-mother F1
	GO	p-value	Term	GO	p-value	Term
	GO:0006412	2.13336e-32	translation	GO:0006355	4.86722e-10	regulation of transcription DNA-dependent
	GO:0006457	2.08697e-30	protein folding	GO:0008150	1.1385e-08	biological_process_unknown
	GO:0042254	2.82166e-15	ribosome biogenesis and assembly	GO:0009693	2.66471e-07	ethylene biosynthetic process
	GO:0007018	1.13767e-11	microtubule-based movement	GO:0006812	4.08793e-07	cation transport
	GO:0006334	1.87986e-09	nucleosome assembly	GO:0009873	2.67976e-05	ethylene mediated signaling pathway
	GO:0009408	4.48969e-09	response to heat	GO:0019915	9.32342e-05	sequestering of lipid
	GO:0015995	3.86296e-06	chlorophyll biosynthetic process	GO:0045449	0.000231601	regulation of transcription
	GO:0006096	4.10125e-06	glycolysis
	GO:0007001	6.40358e-06	chromosome organization and biogenesis (sensu Eukaryota)
	GO:0006779	2.21845e-05	porphyrin biosynthetic process
	GO:0015986	4.62844e-05	ATP synthesis coupled proton transport
	GO:0006364	5.99516e-05	rRNA processing
	GO:0006414	6.47131e-05	translational elongation
	GO:0006979	0.000208051	response to oxidative stress
	GO:0009695	0.000250239	jasmonic acid biosynthetic process
	GO:0006397	0.00046485	mRNA processing
	GO:0009117	0.000661981	nucleotide metabolic process
	GO:0045454	0.000765418	cell redox homeostasis
	Maternal: molecular function
	Col-mother F1 > Van-mother F1			Van-mother F1 > Col-mother F1
	GO	p-value	Term	GO	p-value	Term
	GO:0003735	6.20711e-32	structural constituent of ribosome	GO:0003700	2.16229e-12	transcription factor activity
	GO:0003777	2.75446e-13	microtubule motor activity	GO:0003674	4.23283e-11	molecular_function_unknown
	GO:0003723	1.33712e-12	RNA binding	GO:0005451	1.3865e-05	monovalent cation:proton antiporter activity
	GO:0051082	1.43829e-12	unfolded protein binding	GO:0015385	0.0002253	sodium:hydrogen antiporter activity
	GO:0003755	6.30602e-10	peptidyl-prolyl cis-trans isomerase activity	GO:0004888	0.00045135	transmembrane receptor activity
	GO:0005525	1.63182e-08	GTP binding	GO:0045735	0.000487755	nutrient reservoir activity
	GO:0031072	1.98988e-08	heat shock protein binding	GO:0004673	0.000547741	protein histidine kinase activity
	GO:0005528	3.02048e-06	FK506 binding	GO:0004540	0.000840954	ribonuclease activity
	GO:0005524	5.2874e-05	ATP binding
	GO:0015450	5.48563e-05	protein translocase activity
	GO:0046933	6.77044e-05	hydrogen ion transporting ATP synthase activity rotational mechanism
	GO:0003746	6.89833e-05	translation elongation factor activity
	GO:0008017	0.000116329	microtubule binding
	GO:0008113	0.000230713	protein-methionine-S-oxide reductase activity
	GO:0046961	0.000346838	hydrogen ion transporting ATPase activity rotational mechanism
	GO:0004364	0.000400073	glutathione transferase activity
	GO:0003743	0.00047216	translation initiation factor activity
	GO:0008026	0.000559162	ATP-dependent helicase activity
	GO:0016887	0.000732814	ATPase activity
	GO:0005516	0.000880538	calmodulin binding
	Maternal: cellular component
	Col-mother F1 > Van-mother F1			Van-mother F1 > Col-mother F1
	GO	p-value	Term	GO	p-value	Term
	GO:0009535	2.74075e-35	chloroplast thylakoid membrane	GO:0005575	2.52402e-15	cellular_component_unknown
	GO:0009507	7.82361e-27	chloroplast	GO:0012505	2.33249e-14	endomembrane system
	GO:0005739	4.97549e-20	mitochondrion	GO:0016020	3.61226e-05	membrane
	GO:0005840	8.12054e-19	ribosome
	GO:0005830	1.51644e-16	cytosolic ribosome (sensu Eukaryota)
	GO:0005875	6.67526e-11	microtubule associated complex
	GO:0009543	1.62143e-10	chloroplast thylakoid lumen
	GO:0005737	1.04978e-09	cytoplasm
	GO:0009570	6.17261e-09	chloroplast stroma
	GO:0000786	1.09064e-07	nucleosome
	GO:0009536	1.41359e-06	plastid
	GO:0005843	1.93795e-06	cytosolic small ribosomal subunit (sensu Eukaryota)
	GO:0010287	1.55941e-05	plastoglobule
	GO:0005730	2.65767e-05	nucleolus
	GO:0030529	7.075e-05	ribonucleoprotein complex
	GO:0005839	8.35761e-05	proteasome core complex (sensu Eukaryota)
	GO:0015934	9.99513e-05	large ribosomal subunit
	GO:0030095	0.000106196	chloroplast photosystem II
	GO:0005783	0.000535255	endoplasmic reticulum
	GO:0005741	0.000769109	mitochondrial outer membrane
