# Supplementary material for: Global Analysis of Genetic, Epigenetic and Transcriptional Polymorphisms in Arabidopsis thaliana Using Whole Genome Tiling Arrays
Source: PLoS Genet. 2008 Mar 21;4(3):e1000032. doi: 10.1371/journal.pgen.1000032 (PMC2265482; doi:10.1371/journal.pgen.1000032)
Supplement: Table S7 — Overlap in Enriched Gene Sets. (A) Non-additive inheritance of CG methylation variation in gene sets. Biological processes significantly (p<0.05) enriched for differential CG methylation within genic regions. aGO identification number. bBiological processes with greater methylation in Col (Col>Van), or in Van (Van>Col). cBiological processes with greater methylation in F1 hybrids (F1 hybrids >parents), or in parents (parents>F1 hybrids). dBiological processes with greater methylation in Col-mother F1 (Col-mother F1>Van-mother F1), or in Van-mother F1 (Van-mother F1>Col-mother F1). (B) Contribution of mother methylome profile to offspring gene expression profile. The GO terms marked with asterisk were overlapped categories between differential methylation and differential expression. aGO biological process categories. bGO molecular function categories. cThe top 6 biological processes and top 6 molecular functions with greater CG methylation in Col than in Van. dThe top 6 biological processes and top 8 molecular functions with greater expression level in Col-mother F1 than in Van-mother F1. eGO identification number. (0.03 MB XLS) [file pgen.1000032.s015.xls]

## Sheet: Sheet1
	Table S7. Overlap in enriched gene sets.
	Table S7A. Non-additive inheritance of CG methylation variation in gene sets.
	effect	GOa	term	p-value	GOa	term	p-value
	Additive x enzyme	Col > Vanb			Van > Colb
		GO:0006457	protein folding	7.84e-05	GO:0007242	intracellular signaling cascade	0.00172
		GO:0009909	regulation of flower development	0.00505	GO:0015979	photosynthesis	0.00276
		GO:0007018	microtubule-based movement	0.00856	GO:0006952	defense response	0.00582
		GO:0006511	ubiquitin-dependent protein catabolic process	0.0127	GO:0030001	metal ion transport	0.0124
		GO:0007275	multicellular organismal development	0.015	GO:0009809	lignin biosynthetic process	0.0249
		GO:0042254	ribosome biogenesis and assembly	0.0203	GO:0006813	potassium ion transport	0.0291
		GO:0019538	protein metabolic process	0.0216	GO:0009739	response to gibberellin stimulus	0.0485
		GO:0006470	protein amino acid dephosphorylation	0.0273
		GO:0009567	double fertilization forming a zygote and endosperm	0.0298
		GO:0045454	cell redox homeostasis	0.0339
		GO:0007568	aging	0.0467
	Dominant x enzyme	F1 hybrids > parentsc			parents > F1 hybridsc
		GO:0009965	leaf morphogenesis	0.000213	GO:0042254	ribosome biogenesis and assembly	0.0066
		GO:0009225	nucleotide-sugar metabolic process	0.000421	GO:0009617	response to bacterium	0.0136
		GO:0006869	lipid transport	0.00296	GO:0009744	response to sucrose stimulus	0.0231
		GO:0010119	regulation of stomatal movement	0.00879	GO:0016192	vesicle-mediated transport	0.0259
		GO:0000271	polysaccharide biosynthetic process	0.00977	GO:0000074	regulation of progression through cell cycle	0.026
		GO:0015995	chlorophyll biosynthetic process	0.0203	GO:0045449	regulation of transcription	0.036
		GO:0048364	root development	0.0211	GO:0006810	transport	0.0408
		GO:0009408	response to heat	0.0233
		GO:0009908	flower development	0.0408
		GO:0015979	photosynthesis	0.0411
		GO:0045454	cell redox homeostasis	0.0413
		GO:0019575	sucrose catabolic process using beta-fructofuranosidase	0.0441
		GO:0009887	organ morphogenesis	0.0449
	Maternal x enzyme	Col-mother F1 > Van-mother F1d			Van-mother F1 > Col-mother F1d
		GO:0015979	photosynthesis	0.00117	GO:0015986	ATP synthesis coupled proton transport	0.0109
		GO:0015995	chlorophyll biosynthetic process	0.00122	GO:0006470	protein amino acid dephosphorylation	0.0111
		GO:0009408	response to heat	0.0176	GO:0009407	toxin catabolic process	0.0114
		GO:0009416	response to light stimulus	0.0287	GO:0006944	membrane fusion	0.026
		GO:0006520	amino acid metabolic process	0.0338	GO:0009909	regulation of flower development	0.0292
		GO:0042742	defense response to bacterium	0.035	GO:0009873	ethylene mediated signaling pathway	0.0407
		GO:0006397	mRNA processing	0.0444
	Biological processes (BP) significantly (p < 0.05) enriched for differential CG methylation within genic regions.
	aGO identification number.
	bBP with greater methylation in Col (Col > Van), or in Van (Van > Col).
	cBP with greater methylation in F1 hybrids (F1 hybrids > parents), or in parents (parents > F1 hybrids).
	dBP with greater methylation in Col-mother F1 (Col-mother F1 > Van-mother F1), or in Van-mother F1 (Van-mother F1 > Col-mother F1).
	Table S7B. Contribution of mother methylome profile to offspring gene expression profile.
		Col methylation > Van methylationc			Col-mother F1 expression > Van-mother F1 expressiond
		GOe	term	p-value	GOe	term	p-value
	BPa	GO:0006457	protein folding*	7.84e-05	GO:0006412	translation	2.13e-32
		GO:0009909	regulation of flower development	0.00505	GO:0006457	protein folding*	2.09e-30
		GO:0007018	microtubule-based movement*	0.00856	GO:0042254	ribosome biogenesis and assembly*	2.82e-15
		GO:0006511	ubiquitin-dependent protein catabolic process	0.0127	GO:0007018	microtubule-based movement*	1.14e-11
		GO:0007275	multicellular organismal development	0.015	GO:0006334	nucleosome assembly	1.88e-09
		GO:0042254	ribosome biogenesis and assembly*	0.0203	GO:0009408	response to heat	4.49e-09
	MFb	GO:0031072	heat shock protein binding*	0.00167	GO:0003735	structural constituent of ribosome	6.21e-32
		GO:0003777	microtubule motor activity*	0.00756	GO:0003777	microtubule motor activity*	2.75e-13
		GO:0051082	unfolded protein binding*	0.0127	GO:0003723	RNA binding	1.34e-12
		GO:0015035	protein disulfide oxidoreductase activity	0.019	GO:0051082	unfolded protein binding*	1.44e-12
		GO:0005528	FK506 binding*	0.0259	GO:0003755	peptidyl-prolyl cis-trans isomerase activity*	6.31e-10
		GO:0003755	peptidyl-prolyl cis-trans isomerase activity*	0.0319	GO:0005525	GTP binding	1.63e-08
					GO:0031072	heat shock protein binding*	1.99e-08
					GO:0005528	FK506 binding*	3.02e-06
	The GO terms marked with asterisk were overlapped categories between differential methylation and differential expression.
	aGO biological process categories.
	bGO molecular function categories.
	cThe top 6 biological processes and top 6 molecular functions with greater CG methylation in Col than in Van.
	dThe top 6 biological processes and top 8 molecular functions with greater expression level in Col-mother F1 than in Van-mother F1.
	eGO identification number.
