# Supplementary material for: Global Analysis of Genetic, Epigenetic and Transcriptional Polymorphisms in Arabidopsis thaliana Using Whole Genome Tiling Arrays
Source: PLoS Genet. 2008 Mar 21;4(3):e1000032. doi: 10.1371/journal.pgen.1000032 (PMC2265482; doi:10.1371/journal.pgen.1000032)
Supplement: Text S1 — R Scripts for Microarray Data Analysis. (0.11 MB TXT) [file pgen.1000032.s016.txt]

####################################################################################################################################################
####################################################################################################################################################
### R scripts for "Global Analysis of Genetic, Epigenetic and Transcriptional Polymorphisms in Arabidopsis thaliana Using Whole Genome Tiling Arrays"     
### by Xu Zhang and Justin Borevitz


####################################################################################################################################################
####################################################################################################################################################
###This is a function for read in CEL intensity and do spatial correction


library(affy)
library(stats)
readcel <- function(cel.files, probe.number, array.size, filter.size ){ 

mprobe.mean <- matrix(NA, nr=probe.number, nc=length(cel.files) )
for (i in 1:length(cel.files) )
{
probe.mean <- log(intensity(read.affybatch (filenames=cel.files [i] ) ) )
mprobe.mean[,i] <- matrix(probe.mean, nc=array.size, byrow=T) [array.size:1,] [probe.ok] 
}

# calculate median probe within array
meds <- apply(mprobe.mean,2,median)
mprobe.resid <- mprobe.mean - meds
filter.size <- 2*trunc(filter.size /2)+1  # force to be odd so the edge will be same length = filter.size/2
fe <- (filter.size-1)/2  # filter edge
mprobe.bg <- mprobe.resid

# do spatial correction
for (i in 1:length(cel.files))
{
    sp.mat <- matrix(0,nr= array.size,nc=array.size)
    sp.mat[probe.ok] <- mprobe.resid[,i]
    sp.mat.sum <- apply(sp.mat,2,filter,rep(1,filter.size))  # from start to end, every 51 probes sum in moving 
    sp.mat.sum <- apply(sp.mat.sum,1,filter,rep(1,filter.size))
    sp.mat.count <- apply(probe.ok,2,filter,rep(1,filter.size)) 
    sp.mat.count <- apply(sp.mat.count,1,filter,rep(1,filter.size))  #how many probes have been added up to contribute the sp.mat.sum
    spatial.corrected <- t(sp.mat.sum/sp.mat.count)

    # fill in edges, with the background of edge boarder
    spatial.corrected[1:fe,] <- rep(spatial.corrected[fe+1, ], each = fe)
    spatial.corrected[(array.size+1 - fe):array.size, ] <-
                        rep(spatial.corrected[array.size - fe, ], each = fe)
    spatial.corrected[,1:(fe)] <- spatial.corrected[,fe+1]
    spatial.corrected[,(array.size+1 - fe):array.size] <-
                                      spatial.corrected[,array.size - fe]
    
    mprobe.bg[,i] <- spatial.corrected[probe.ok]
}

 mprobe.mean <- (mprobe.mean - mprobe.bg)[chrom.order,]

}


####################################################################################################################################################
### This script sets the probe positions on arabidopsis 1.0F array, calls readcel function to read in the genomic DNA CEL intensity according to probe
### positions and do spatial correction, then quantile normalizes across samples


setwd ("final2")
load ("attile1V7anno.RData")
source("readcel.R") #This is avaible online 
library(affy)

array.size <- 2560
probe.ok <- matrix(FALSE, nr=array.size, nc=array.size)
probe.ok.chrom <- matrix(NA, nr=array.size, nc=array.size)
probe.ok.position <- matrix(NA, nr=array.size, nc=array.size)
probe.ok[cbind(attile1$xpos+1, attile1$ypos+1)] <- TRUE
probe.ok.chrom[cbind(attile1$xpos + 1, attile1$ypos+1)] <-attile1$chr
probe.ok.position [cbind(attile1$xpos + 1, attile1$ypos+1)] <- attile1$bpstart

probe.ok.chrom.valid <- probe.ok.chrom[probe.ok]
probe.ok.position.valid <- probe.ok.position [probe.ok]
chrom.order <- order(probe.ok.chrom.valid, probe.ok.position.valid)


setwd ("../CEL/mDNA")
cel.files <- list.celfiles() 
mprobe.mean <- readcel (cel.files=cel.files, probe.number=nrow(attile1), array.size=2560, filter.size=81)
setwd ("../../final2")
save(mprobe.mean, file="mDNA.sc.RData", compress=T)


load ("attile1V7anno.RData")
load ("mDNA.sc.RData")

mDNA.nq <- normalize.quantiles(mprobe.mean)


attile.ccgg <- attile1[ grep("ccgg", as.character(attile1$seq) ), ]
write.table (attile.ccgg, "table.csv")
attile.ccgg <- read.table("table.csv", header=T)
save( attile.ccgg, file="attile.ccgg.RData", compress=T)
 
mDNA.ccgg <- mDNA.nq[ grep("ccgg", as.character(attile1$seq) ), ]
save( mDNA.ccgg, file="mDNA.ccgg.RData", compress=T)

q("no")


######################################################################################################################################################
### This script detect SFPs between Col and Van


setwd ("final2")
load ("mDNA.sc.RData")

library(affy)
mDNA.nq <- normalize.quantiles(mprobe.mean)
mDNA.nq <- mDNA.nq[, 1:16]


library (siggenes)


cl<- c( rep(1, 8), rep(0, 8) )
system.time( sam.out <- sam(mDNA.nq, cl, rand=123, p0=0.95))
save (sam.out, file="mDNA.SFP.samout.RData", compress=T)

summary(sam.out, seq(0.5, 1, 0.05) )
plot(sam.out, 0.95)
q("no")


#####################################################################################################################################################
#####################################################################################################################################################
### This script models probe intensity for enzyme-digested genomic DNA samples between Col and Van by genotype*enz+plant(random)


load ("mDNA.ccgg.RData")
mDNA.ccgg <- mDNA.ccgg[, 1:16]

add <- rep( c(1,-1), each=8)    
enz <- rep( c(1,-1), 8)
addenz <- add*enz
plant <- as.factor( rep(LETTERS[1:8], each = 2) )
fac.mat <- data.frame(add, enz, addenz)
 
library(nlme)  
for (i in 1:nrow(mDNA.ccgg) )
{
	y <- mDNA.ccgg[i,]
	fit <- try( lme ( y ~ add*enz, random =~1|plant ), TRUE)
	while( mode(fit)=="character") {y <- jitter(y, amount=0); fit <- lme( y~ add*enz, random=~1|plant) }
	mDNA.ccgg [i,] <- fit$coef$fixed [-1] %*% t(fac.mat) + fit$coef$fixed[1] +fit$resid[,1]

if( i/1000 == trunc(i/1000) ) cat (i, "\n")
}


methyl.main <- list()
fit <- lsfit(fac.mat, t(mDNA.ccgg) )
methyl.main [[1]] <- fit$coef 
methyl.main [[2]] <- fit$resid
names(methyl.main) <- c("coef", "resid")

save(methyl.main, file="methyl.main2.RData", compress=T)
save(mDNA.ccgg, file="corrected.mDNA.ccgg2.RData", compress=T)
q("no")


####################################################################################################################################################
### This is permutation for genotype, enzyme, and genotype*enzyme effects


k <- 1 #1 for genotype effect, 2 for enzyme effect, 3 for gentoype*enzyme effect

setwd ("final2")
load ("corrected.mDNA.ccgg2.RData")
load ("samp.matrix16.RData")

add <- rep( c(1,-1), each=8)
enz <- rep( c(1,-1), 8)
addenz <- add*enz
plant <- as.factor( rep(LETTERS[1:8], each = 2) )
fac.mat <- data.frame(add, enz, addenz)

rfit <- lsfit(fac.mat[, -k], t(mDNA.ccgg) )
predict <-  t( as.matrix(fac.mat[,-k]) %*% rfit$coef [-1,] ) + rfit$coef[1,]  
resid <- t(rfit$resid)

nperm <- 1000	
matr <- matrix(NA, nr=nrow(mDNA.ccgg), nc=nperm)
perm.dstat <- list( coef=matr, std=matr)

denom <- rep(  sqrt( sum( (add-mean(add) )^2) ), 3)

for (iperm in 1:nperm)
{
perm.dat <- predict + resid[, samp.matrix[iperm,] ]
pfit <- lsfit(fac.mat, t(perm.dat) )
perm.dstat[[1]][,iperm] <- pfit$coef[k+1,]
perm.dstat[[2]][,iperm] <- sqrt( colSums ( (pfit$resid)^2) / 12) / denom[k]

if (iperm/100==trunc(iperm/100)) cat(iperm, "\n")
}	

save(perm.dstat, file =paste("perm2.dstat", k, ".RData", sep=""),  compress=T)

q("no")


####################################################################################################################################################
### Calculate p value based on permutation for genotype, enzyme, and genotype*enzyme effects


k <- 1  #1 for genotype effect, 2 for enzyme effect, 3 for gentoype*enzyme effect


setwd ("final2")
load ("methyl.main2.RData")
load ( paste ("perm2.dstat", k, ".RData", sep="") )
load ("corrected.mDNA.ccgg2.RData")


add <- rep( c(1,-1), each=8)
enz <- rep( c(1,-1), 8)
addenz <- add*enz

denom <- rep( sqrt( sum( (add-mean(add) )^2) ), 3)

s0 <- quantile( perm.dstat[[2]], 0.05)
std <- sqrt( colSums( methyl.main[[2]]^2)/12 ) / denom[k]
main <- methyl.main[[1]][k+1,] / (std + s0)
names(main) <- rownames(mDNA.ccgg)

perm.mat <- perm.dstat[[1]]/(perm.dstat[[2]]+s0)

vec <- rep(NA, length(main) )
pval <- list(vec, vec)

main.sort <- sort(main)
for( i in 1:length(main) )
{
pval[[1]][i] <- sum( perm.mat <= main.sort[i])/ (1000*length(main) )   
if (i/100 == trunc(i/100) ) cat(i, "\n")
}
names(pval[[1]]) <- names(main.sort)


main.sort <- sort(main, decreasing=T)
for (i in 1:length(main) )
{
pval[[2]][i] <- sum( perm.mat >= main.sort[i])/ (1000*length(main) )   
if (i/100 == trunc(i/100) ) cat(i, "\n")
}
names(pval[[2]]) <- names(main.sort)


methyl.summary <- pval
save(methyl.summary, file=paste("methyl2.summary", k, ".RData", sep=""), compress=T)

cut <- c(0.001, 0.003, 0.005, 0.01,  0.03, 0.05, 0.1)
print(  t( sapply(cut, function(x) c( length(methyl.summary[[1]][methyl.summary[[1]]<= x]) , length(methyl.summary[[2]][methyl.summary[[2]]<= x]) ) ))  )
q("no")


####################################################################################################################################################
####################################################################################################################################################
### Analysis of genic distribution of enzyme and genotyep*enzyme effects


k <- 3 #2 for genotype, 3 for genotyep*enzyme effect


setwd ("final2")
load ("methyl.main2.RData")
load (paste("perm2.dstat", k, ".RData", sep="") )
load ("attile.ccgg.RData")

seq <- as.character(attile.ccgg$seq)
bp <- as.numeric( attile.ccgg$bpstart) - 24  
ccgg <- regexpr("ccgg", seq)
ccgg <- bp+ccgg #so the second c is what we test
ccgg <- cbind( as.numeric(attile.ccgg$chr), ccgg)
rownames(ccgg) <- rownames(attile.ccgg)

add <- rep( c(1,-1), each=8)
enz <- rep( c(1,-1), 8)
addenz <- add*enz
denom <- rep(  sqrt( sum( (add-mean(add) )^2) ), 3)

s0 <- quantile( perm.dstat[[2]], 0.05)
rm(perm.dstat)
gc()
std <- sqrt( colSums( methyl.main[[2]]^2)/12 ) / denom[k]
main <- methyl.main[[1]][k+1,] / (std + s0)  #dstatistic of probes
names(main) <- rownames(attile.ccgg)


#this is for enzyme effect
#main.sort <- sort(main, decreasing=T)
#hpa <- names(main.sort)[1:3583] #0.03
#hpa <- names(main.sort)[1:4522] #0.05
#hpa <- names(main.sort)[1:6324] #0.1


#this is for genotype*enzyme effect
main.sort <- sort(main)
#hpa <- names(main.sort)[1:407] #0.01
#hpa <- names(main.sort)[1:944] #0.03
hpa <- names(main.sort)[1:1515] #0.05

main.sort <- sort(main, decreasing=T)
#hpa <- c(hpa, names(main.sort)[1:1062]) #0.01
#hpa <- c(hpa, names(main.sort)[1:2389]) #0.03
hpa <- c(hpa, names(main.sort)[1:3700]) #0.05


cg <- ccgg[ which ( rownames(ccgg) %in% hpa ), ] #pos for the hpa high probe


tab <- matrix(NA, nr=3, nc=8)
rownames(tab) <- c("enz", "total", "percentage")
#rownames(tab) <- c("addenz", "total", "percentage")
colnames(tab) <- c("cDNA", "CD", "intron", "utr5", "utr3", "promoter", "downstream", "intergenic")


setwd ("../ftp")
### for cdna 
cdna <-  read.delim("TAIR7_cdna_20070425", header=F)
cdna <- as.character( cdna[1:nrow(cdna), ] )
cdna <- cdna[ grep(">", cdna, fixed=T) ] # 33122

gene <- matrix( unlist(strsplit(cdna, " | ", fixed=T) ), nr=4)[1,] # 33122
coord <-  matrix( unlist(strsplit(cdna, " | ", fixed=T) ), nr=4)[4,] # 33122

gene <- gene[ grep("AT[12345]G", gene) ] #32843
coord <- coord [ grep("chr[12345]", coord) ] #32843

genem <- sub( ">", "", gene, fixed=T) 
gene <- matrix( unlist(strsplit(genem, ".", fixed=T) ), nr=2)[1,]
isoform <- matrix( unlist(strsplit(genem, ".", fixed=T) ), nr=2)[2,]

gene <- gene[isoform=="1"]  # 27838
coord <- coord[isoform=="1"] # 27838

strand <- matrix( unlist( strsplit(coord, " ") ), nr=2) [2,] 
coord <- matrix( unlist( strsplit(coord, " ") ), nr=2) [1,] 
chr <- matrix( unlist( strsplit(coord, ":", fixed=T) ), nr=2) [1,]
chr <- as.numeric( sub("chr", "", chr) )
pos <- matrix( unlist( strsplit(coord, ":", fixed=T) ), nr=2) [2,]
pos <- matrix( as.numeric( unlist( strsplit( pos, "-", fixed=T) ) ), byrow=T, nc=2) #cdna has no reverse pos
summary(pos[,2]-pos[,1]) 

p1 <- p2 <- 0
for (i in 1:nrow(pos) )
{
probe <-  which (cg[,1]== chr[i] & cg[,2] > pos[i,1] & cg[,2] < pos[i,2] )
p1 <- p1 + length(probe)

probe <-  which(ccgg[,1] == chr[i] & ccgg[,2] > pos[i,1] & ccgg[,2] < pos[i,2] )
p2 <- p2 + length(probe)

if(i/1000==trunc(i/1000) ) cat(i, "\n")
}     

tab[1:2,1] <- c(p1, p2)


### for cd
cd <-  read.delim("TAIR7_cds_20070425", header=F)
cd <- as.character( cd[1:nrow(cd), ] )
cd <- cd[ grep(">", cd, fixed=T) ] #31921

gene <- matrix( unlist( strsplit(cd, " | ", fixed=T) ), nr=4)[1,] #31921
coord <- matrix( unlist( strsplit(cd, " | ", fixed=T) ), nr=4)[4,] #31921

gene <- gene[ grep("AT[12345]G", gene) ]  #31711
coord <- coord [ grep("chr[12345]", coord) ] #31711

genem <- sub( ">", "", gene, fixed=T) 
gene <- matrix( unlist(strsplit(genem, ".", fixed=T) ), nr=2)[1,]
isoform <- matrix( unlist(strsplit(genem, ".", fixed=T) ), nr=2)[2,]

gene.cd <- gene[isoform=="1"]  #26784
coord <- coord[isoform=="1"] #26784

strand.cd <- matrix( unlist( strsplit(coord, " ") ), nr=2) [2,] 
coord <- matrix( unlist( strsplit(coord, " ") ), nr=2) [1,] 
chr <- matrix( unlist( strsplit(coord, ":", fixed=T) ), nr=2) [1,]
chr.cd <- as.numeric( sub("chr", "", chr) )
pos <- matrix( unlist( strsplit(coord, ":", fixed=T) ), nr=2) [2,]
pos.cd <- matrix( as.numeric( unlist( strsplit( pos, "-", fixed=T) ) ), byrow=T, nc=2) #cd has no reverse pos
summary(pos.cd[,2]-pos.cd[,1]) 


intron <-  read.delim("TAIR7_intron_20070227", header=F)
intron <-  as.character( intron[1:nrow(intron),] )
intron <- intron[ grep(">", intron, fixed=T) ] # 148558

gene <- matrix( unlist( strsplit(intron, " | ", fixed=T) ), nr=3)[1,]  #148558
coord <- matrix( unlist( strsplit(intron, " | ", fixed=T) ), nr=3)[3,] #148558

gene <- gene[ grep("AT[12345]G", gene) ]  # 148516
coord <- coord [ grep("chr[12345]", coord) ] # 148516

genem <- sub( ">", "", gene, fixed=T) 
gene <- matrix( unlist(strsplit(genem, ".", fixed=T) ), nr=2)[1,]
isoform <- matrix( unlist(strsplit(genem, ".", fixed=T) ), nr=2)[2,]
isoform <- matrix( unlist(strsplit(isoform, "-", fixed=T) ), nr=2)[1,]

gene <- gene[isoform=="1"]  # 117219
coord <- coord[isoform=="1"] # 117219

strand <- matrix( unlist( strsplit(coord, " ") ), nr=2) [2,] 
coord <- matrix( unlist( strsplit(coord, " ") ), nr=2) [1,] 
chr <- matrix( unlist( strsplit(coord, ":", fixed=T) ), nr=2) [1,]
chr <- as.numeric( sub("chr", "", chr) )
pos <- matrix( unlist( strsplit(coord, ":", fixed=T) ), nr=2) [2,]
pos <- matrix( as.numeric( unlist( strsplit( pos, "-", fixed=T) ) ), byrow=T, nc=2) #intron has no reverse pos
summary(pos[,2]-pos[,1]) 


gene.exon <- pos.exon <- chr.exon <- strand.exon <- c()
gene.list <- intersect(gene.cd, gene )

for (i in 1:length(gene.list) )
{
index1 <- which( gene == gene.list[i])
intron <- pos[index1, ]
index2 <- which(gene.cd == gene.list[i])
stap <- pos.cd[index2, ] 
if(strand.cd[index2]=="REVERSE") ifelse(length(intron)==2, intron <- intron[2:1], intron <- intron[ order(intron[,1]), ])

ifelse( length(intron)==2, intron <- intron[intron[1]>stap[1]&intron[1]<stap[2]&intron[2]>stap[1]&intron[2]<stap[2] ], intron <- intron[ intron[,1]>stap[1] & intron[,1]<stap[2] & intron[,2]>stap[1] &intron[,2]<stap[2] , ] )
ifelse (length(intron)==0,  n <- 0,  ifelse ( length(intron)==2,  n <- 1,  n <- length(intron)/2) )

if (n ==0) { gene.exon <- c(gene.exon, gene.cd[index2]); pos.exon <- c(pos.exon, stap[1], stap[2] ); chr.exon <- c(chr.exon, chr.cd[index2]); strand.exon <- c(strand.exon, strand.cd[index2])  }
if (n == 1) {exon <- c(intron[1]-1, intron[2]+1); gene.exon <- c(gene.exon, rep(gene.cd[index2], n+1) );  pos.exon <- c(pos.exon, stap[1], c(t(exon) ), stap[2] ); chr.exon <- c(chr.exon, rep( chr.cd[index2],n+1) ); strand.exon <- c(strand.exon, rep( strand.cd[index2],n+1) )  }
if (n > 1) {exon <- cbind(intron[,1]-1, intron[,2]+1); gene.exon <- c(gene.exon, rep(gene.cd[index2], n+1) );  pos.exon <- c(pos.exon, stap[1], c(t(exon) ), stap[2] ); chr.exon <- c(chr.exon, rep( chr.cd[index2],n+1) ); strand.exon <- c(strand.exon, rep( strand.cd[index2],n+1) )  }

if( i/1000==trunc(i/1000) ) cat(i, "\n")
}

gene <- gene.exon
chr <- chr.exon
strand <- strand.exon
pos <- matrix(as.numeric(pos.exon), byrow=T, nc=2)
summary(pos[,2]-pos[,1]) 


p1 <- p2 <- 0
for (i in 1:nrow(pos) )
{
probe <-  which (cg[,1]== chr[i] & cg[,2] > pos[i,1] & cg[,2] < pos[i,2] )
p1 <- p1 + length(probe)

probe <-  which(ccgg[,1] == chr[i] & ccgg[,2] > pos[i,1] & ccgg[,2] < pos[i,2] )
p2 <- p2 + length(probe)

if(i/1000==trunc(i/1000) ) cat(i, "\n")
}     

tab[1:2,2] <- c(p1, p2)


### for 5'UTR
utr5 <-  read.delim("TAIR7_5_utr_20070227", header=F)
utr5 <-  as.character( utr5[1:nrow(utr5),] )
utr5 <- utr5[ grep(">", utr5, fixed=T) ] # 22998

gene <- matrix( unlist(strsplit(utr5, " | ", fixed=T) ), nr=3)[1,] #22998
utr <- matrix( unlist(strsplit(utr5, " | ", fixed=T) ), nr=3)[2,] #22998
coord <- matrix( unlist(strsplit(utr5, " | ", fixed=T) ), nr=3)[3,] #22998

utr <- utr[ grep("AT[12345]G", gene) ] #22994
gene <- gene[ grep("AT[12345]G", gene) ] #22994
coord <- coord [ grep("chr[12345]", coord) ] #22994

genem <- sub( ">", "", gene, fixed=T) 
gene <- matrix( unlist(strsplit(genem, ".", fixed=T) ), nr=2)[1,] 
isoform <- matrix( unlist(strsplit(genem, ".", fixed=T) ), nr=2)[2,] 

gene <- gene[isoform=="1"]  #18258
utr <- utr[isoform=="1"]  #18258
coord <- coord[isoform=="1"] #18258

strand <- matrix( unlist( strsplit(coord, " ") ), nr=2) [2,] 
coord <- matrix( unlist( strsplit(coord, " ") ), nr=2) [1,] 
chr <- matrix( unlist( strsplit(coord, ":", fixed=T) ), nr=2) [1,]
chr <- as.numeric( sub("chr", "", chr) )
pos <- matrix( unlist( strsplit(coord, ":", fixed=T) ), nr=2) [2,]
pos <- matrix( as.numeric( unlist( strsplit( pos, "-", fixed=T) ) ), byrow=T, nc=2) #utr5 has no reverse pos

utr <- gsub( "[", "", utr, fixed=T)
utr <- gsub( "]", "", utr, fixed=T)

utr <- sapply(utr, function(x) unlist( strsplit(x, " ") ) )
utr <- lapply(utr, function(x)  matrix( as.numeric( unlist( strsplit(x, "-", fixed=T) ) ), byrow=T, nc=2)  )
len <- unlist( lapply(utr, function(x)length(x)/2) )

strand <- rep.int(strand, len)
chr <- rep.int(chr, len)
gene <- rep.int(gene, len)

posm <- c()
for (i in 1:length(utr) )
{
pos1 <- pos[i,1] + utr[[i]][,1] -1
pos2 <- pos[i,1] + utr[[i]][,2] -1

posm <- c(posm, rbind(pos1, pos2) )
}
pos <- matrix(posm, byrow=T, nc=2)
summary(pos[,2]-pos[,1]) 


p1 <- p2 <- 0
for (i in 1:nrow(pos) )
{
probe <-  which (cg[,1]== chr[i] & cg[,2] > pos[i,1] & cg[,2] < pos[i,2] )
p1 <- p1 + length(probe)

probe <-  which(ccgg[,1] == chr[i] & ccgg[,2] > pos[i,1] & ccgg[,2] < pos[i,2] )
p2 <- p2 + length(probe)

if(i/1000==trunc(i/1000) ) cat(i, "\n")
}     

tab[1:2,4] <- c(p1, p2)


### for 3'UTR
utr3 <-  read.delim("TAIR7_3_utr_20070227", header=F)
utr3 <-  as.character( utr3[1:nrow(utr3),] )
utr3 <- utr3[ grep(">", utr3, fixed=T) ]  #24016

gene <- matrix( unlist(strsplit(utr3, " | ", fixed=T) ), nr=3)[1,] 
utr <- matrix( unlist(strsplit(utr3, " | ", fixed=T) ), nr=3)[2,] 
coord <- matrix( unlist(strsplit(utr3, " | ", fixed=T) ), nr=3)[3,] 

utr <- utr[ grep("AT[12345]G", gene) ] #24016
gene <- gene[ grep("AT[12345]G", gene) ] #24016
coord <- coord [ grep("chr[12345]", coord) ] #24016

genem <- sub( ">", "", gene, fixed=T) 
gene <- matrix( unlist(strsplit(genem, ".", fixed=T) ), nr=2)[1,] 
isoform <- matrix( unlist(strsplit(genem, ".", fixed=T) ), nr=2)[2,] 

gene <- gene[isoform=="1"]  #19219
utr <- utr[isoform=="1"]  #19219
coord <- coord[isoform=="1"] #19219

strand <- matrix( unlist( strsplit(coord, " ") ), nr=2) [2,] 
coord <- matrix( unlist( strsplit(coord, " ") ), nr=2) [1,] 
chr <- matrix( unlist( strsplit(coord, ":", fixed=T) ), nr=2) [1,]
chr <- as.numeric( sub("chr", "", chr) )
pos <- matrix( unlist( strsplit(coord, ":", fixed=T) ), nr=2) [2,]
pos <- matrix( as.numeric( unlist( strsplit( pos, "-", fixed=T) ) ), byrow=T, nc=2) #utr3 has no reverse pos

utr <- gsub( "[", "", utr, fixed=T)
utr <- gsub( "]", "", utr, fixed=T)

utr <- sapply(utr, function(x) unlist( strsplit(x, " ") ) )
utr <- lapply(utr, function(x)  matrix( as.numeric( unlist( strsplit(x, "-", fixed=T) ) ), byrow=T, nc=2)  )
utr.len <- lapply(utr, function(x) x[,2]-x[,1]+1 )
utr.sta <- lapply(utr, function(x) c(1, (x[,1]-x[1,1]+1)[-1] )  )

len <- unlist( lapply(utr, function(x)length(x)/2) )
strand <- rep.int(strand, len)
chr <- rep.int(chr, len)
gene <- rep.int(gene, len)

posm <- c()
for (i in 1:length(utr) )
{
pos1 <- pos[i,1] + utr.sta[[i]] -1
pos2 <- pos1 + utr.len[[i]] -1
posm <- c(posm, rbind(pos1, pos2) )
}

pos <- matrix(posm, byrow=T, nc=2)
summary(pos[,2]-pos[,1])


p1 <- p2 <- 0
for (i in 1:nrow(pos) )
{
probe <-  which (cg[,1]== chr[i] & cg[,2] > pos[i,1] & cg[,2] < pos[i,2] )
p1 <- p1 + length(probe)

probe <-  which(ccgg[,1] == chr[i] & ccgg[,2] > pos[i,1] & ccgg[,2] < pos[i,2] )
p2 <- p2 + length(probe)

if(i/1000==trunc(i/1000) ) cat(i, "\n")
}     

tab[1:2,5] <- c(p1, p2)


### for intron
intron <-  read.delim("TAIR7_intron_20070227", header=F)
intron <-  as.character( intron[1:nrow(intron),] )
intron <- intron[ grep(">", intron, fixed=T) ]  # 148558

gene <- matrix( unlist( strsplit(intron, " | ", fixed=T) ), nr=3)[1,] 
coord <- matrix( unlist( strsplit(intron, " | ", fixed=T) ), nr=3)[3,] 

gene <- gene[ grep("AT[12345]G", gene) ]  #148516
coord <- coord [ grep("chr[12345]", coord) ] #148516

genem <- sub( ">", "", gene, fixed=T) 
gene <- matrix( unlist(strsplit(genem, ".", fixed=T) ), nr=2)[1,]
isoform <- matrix( unlist(strsplit(genem, ".", fixed=T) ), nr=2)[2,]
isoform <- matrix( unlist(strsplit(isoform, "-", fixed=T) ), nr=2)[1,]

gene <- gene[isoform=="1"]  # 117219
coord <- coord[isoform=="1"] # 117219

strand <- matrix( unlist( strsplit(coord, " ") ), nr=2) [2,] 
coord <- matrix( unlist( strsplit(coord, " ") ), nr=2) [1,] 
chr <- matrix( unlist( strsplit(coord, ":", fixed=T) ), nr=2) [1,]
chr <- as.numeric( sub("chr", "", chr) )
pos <- matrix( unlist( strsplit(coord, ":", fixed=T) ), nr=2) [2,]
pos <- matrix( as.numeric( unlist( strsplit( pos, "-", fixed=T) ) ), byrow=T, nc=2) #intron has no reverse pos
summary(pos[,2]-pos[,1]) 


p1 <- p2 <- 0
for (i in 1:nrow(pos) )
{
probe <-  which (cg[,1]== chr[i] & cg[,2] > pos[i,1] & cg[,2] < pos[i,2] )
p1 <- p1 + length(probe)

probe <-  which(ccgg[,1] == chr[i] & ccgg[,2] > pos[i,1] & ccgg[,2] < pos[i,2] )
p2 <- p2 + length(probe)

if(i/1000==trunc(i/1000) ) cat(i, "\n")
}     

tab[1:2,3] <- c(p1, p2)


### for intergenic
intergenic <-  read.delim("TAIR7_intergenic_20070227", header=F)
intergenic <-  as.character( intergenic[1:nrow(intergenic),] )
intergenic <- intergenic[ grep(">", intergenic, fixed=T) ] #30413

coord <- matrix( unlist( strsplit(intergenic, " | ", fixed=T) ), nr=2)[2,] 
coord <- coord[ grep("chr[12345]" , coord) ] #30149

coord <- matrix( unlist( strsplit(coord, " ") ), nr=2) [1,] 
chr <- matrix( unlist( strsplit(coord, ":", fixed=T) ), nr=2) [1,]
chr <- as.numeric( sub("chr", "", chr) )
pos <- matrix( unlist( strsplit(coord, ":", fixed=T) ), nr=2) [2,]
pos <- matrix( as.numeric( unlist( strsplit( pos, "-", fixed=T) ) ), byrow=T, nc=2) #intergenic has no reverse pos, and always forward direction regardless flanking genes
summary(pos[,2]-pos[,1]) 


p1 <- p2 <- 0
for (i in 1:nrow(pos) )
{
probe <-  which (cg[,1]== chr[i] & cg[,2] > pos[i,1] & cg[,2] < pos[i,2] )
p1 <- p1 + length(probe)

probe <-  which(ccgg[,1] == chr[i] & ccgg[,2] > pos[i,1] & ccgg[,2] < pos[i,2] )
p2 <- p2 + length(probe)

if(i/1000==trunc(i/1000) ) cat(i, "\n")
}     

tab[1:2,8] <- c(p1, p2)


### for promoter 1000
promoter <-  read.delim("TAIR7_upstream_1000_20070405", header=F)
promoter <- as.character( promoter[1:nrow(promoter),]) 
promoter <- promoter[ grep(">", promoter, fixed=T) ]  #32041

gene <- matrix( unlist( strsplit(promoter, " | ", fixed=T) ), nr=2)[1,] 
coord <- matrix( unlist( strsplit(promoter, " | ", fixed=T) ), nr=2)[2,] 

gene <- gene[ grep("AT[12345]G", gene) ]  #31762
coord <- coord [ grep("chr[12345]", coord) ] #31762

gene <- sub( ">", "", gene, fixed=T) 
strand <- matrix( unlist( strsplit(coord, " ") ), nr=2) [2,] 
coord <- matrix( unlist( strsplit(coord, " ") ), nr=2) [1,] 
chr <- matrix( unlist( strsplit(coord, ":", fixed=T) ), nr=2) [1,]
chr <- as.numeric( sub("chr", "", chr) )
pos <- matrix( unlist( strsplit(coord, ":", fixed=T) ), nr=2) [2,]
pos <- matrix( as.numeric( unlist( strsplit( pos, "-", fixed=T) ) ), byrow=T, nc=2) #promoter has no reverse pos


p1 <- p2 <- 0
for (i in 1:nrow(pos) )
{
probe <-  which (cg[,1]== chr[i] & cg[,2] > pos[i,1] & cg[,2] < pos[i,2] )
p1 <- p1 + length(probe)

probe <-  which(ccgg[,1] == chr[i] & ccgg[,2] > pos[i,1] & ccgg[,2] < pos[i,2] )
p2 <- p2 + length(probe)

if(i/1000==trunc(i/1000) ) cat(i, "\n")
}     

tab[1:2,6] <- c(p1, p2)


### for downstream1000
downstream <-  read.delim("TAIR7_downstream_1000_20070405", header=F)
downstream <- as.character( downstream[1:nrow(downstream), ] )
downstream <- downstream[ grep(">", downstream, fixed=T) ]  #32041


gene <- matrix( unlist( strsplit(downstream, " | ", fixed=T) ), nr=2)[1,] 
coord <- matrix( unlist( strsplit(downstream, " | ", fixed=T) ), nr=2)[2,] 

gene <- gene[ grep("AT[12345]G", gene) ]  #31762
coord <- coord [ grep("chr[12345]", coord) ] #31762

gene <- sub( ">", "", gene, fixed=T) 
strand <- matrix( unlist( strsplit(coord, " ") ), nr=2) [2,] 
coord <- matrix( unlist( strsplit(coord, " ") ), nr=2) [1,] 
chr <- matrix( unlist( strsplit(coord, ":", fixed=T) ), nr=2) [1,]
chr <- as.numeric( sub("chr", "", chr) )
pos <- matrix( unlist( strsplit(coord, ":", fixed=T) ), nr=2) [2,]
pos <- matrix( as.numeric( unlist( strsplit( pos, "-", fixed=T) ) ), byrow=T, nc=2) #downstream has no reverse pos

p1 <- p2 <- 0
for (i in 1:nrow(pos) )
{
probe <-  which (cg[,1]== chr[i] & cg[,2] > pos[i,1] & cg[,2] < pos[i,2] )
p1 <- p1 + length(probe)

probe <-  which(ccgg[,1] == chr[i] & ccgg[,2] > pos[i,1] & ccgg[,2] < pos[i,2] )
p2 <- p2 + length(probe)

if(i/1000==trunc(i/1000) ) cat(i, "\n")
}     

tab[1:2,7] <- c(p1, p2)


tab[3,] <- tab[1,]/tab[2,]
print(tab)
q("no")


####################################################################################################################################################
### analysis of enzyme and genotype*enzyme effect in position quantiles of gene (includes CD and intron)


k <- 3  #2 for enzyme effect, 3 for genotype*enzyme effect

setwd ("final2")
load ("methyl.main2.RData")
load (paste("perm2.dstat", k, ".RData", sep="") )
load ("attile.ccgg.RData")

seq <- as.character(attile.ccgg$seq)
bp <- as.numeric( attile.ccgg$bpstart) - 24
ccgg <- regexpr("ccgg", seq)
ccgg <- bp+ccgg #so the second c is what we test
ccgg <- cbind( as.numeric(attile.ccgg$chr), ccgg)
rownames(ccgg) <- rownames(attile.ccgg)

add <- rep( c(1,-1), each=8)
enz <- rep( c(1,-1), 8)
addenz <- add*enz
denom <- rep(  sqrt( sum( (add-mean(add) )^2) ), 3)

s0 <- quantile( perm.dstat[[2]], 0.05)
rm(perm.dstat)
gc()
std <- sqrt( colSums( methyl.main[[2]]^2)/12 ) / denom[k]
main <- methyl.main[[1]][k+1,] / (std + s0)  #dstatistic of probes
names(main) <- rownames(attile.ccgg)


#main.sort <- sort(main, decreasing=T)
#hpa <- names(main.sort)[1:3583] #0.03
#hpa <- names(main.sort)[1:4522] #0.05
#hpa <- names(main.sort)[1:6324] #0.1


main.sort <- sort(main)
#hpa <- names(main.sort)[1:407] #0.01
#hpa <- names(main.sort)[1:944] #0.03
hpa <- names(main.sort)[1:1515] #0.05

main.sort <- sort(main, decreasing=T)
#hpa <- c(hpa, names(main.sort)[1:1062]) #0.01
#hpa <- c(hpa, names(main.sort)[1:2389]) #0.03
hpa <- c(hpa, names(main.sort)[1:3700]) #0.05

cg <- ccgg[ which ( rownames(ccgg) %in% hpa ), ] #pos for the hpa high probe


setwd ("../ftp")
cd <-  read.delim("TAIR7_cds_20070425", header=F)
cd <- as.character( cd[1:nrow(cd), ] )
cd <- cd[ grep(">", cd, fixed=T) ] #31921

gene <- matrix( unlist( strsplit(cd, " | ", fixed=T) ), nr=4)[1,] #31921
coord <- matrix( unlist( strsplit(cd, " | ", fixed=T) ), nr=4)[4,] #31921

gene <- gene[ grep("AT[12345]G", gene) ]  #31711
coord <- coord [ grep("chr[12345]", coord) ] #31711

genem <- sub( ">", "", gene, fixed=T) 
gene <- matrix( unlist(strsplit(genem, ".", fixed=T) ), nr=2)[1,]
isoform <- matrix( unlist(strsplit(genem, ".", fixed=T) ), nr=2)[2,]

gene <- gene[isoform=="1"]  #26784
coord <- coord[isoform=="1"] #26784

strand <- matrix( unlist( strsplit(coord, " ") ), nr=2) [2,] 
coord <- matrix( unlist( strsplit(coord, " ") ), nr=2) [1,] 
chr <- matrix( unlist( strsplit(coord, ":", fixed=T) ), nr=2) [1,]
chr <- as.numeric( sub("chr", "", chr) )
pos <- matrix( unlist( strsplit(coord, ":", fixed=T) ), nr=2) [2,]
pos <- matrix( as.numeric( unlist( strsplit( pos, "-", fixed=T) ) ), byrow=T, nc=2) #cd has no reverse pos


### for all cd size
pos <- apply(pos, 1, function(x)  { a <- rep( (x[2] - x[1])/10, 10); a <- cumsum(a); c(x[1], x[1] + a)  })
pos <- t(pos) #for each cd divided to 10 parts

tab <- matrix(NA, nr=3, nc=10)
#rownames(tab) <- c("enz", "total", "percentage")
rownames(tab) <- c("addenz", "total", "percentage")
colnames(tab) <- paste( "CDquant", 1:10, sep="" )

for (k in 1:10)
{
p1 <- p2 <- 0

for (i in 1:nrow(pos) )
{
ifelse( strand[i] == "FORWARD", probe <-  which (cg[,1]== chr[i] & cg[,2] > pos[i,k] & cg[,2] < pos[i,k+1] ), probe <- which (cg[,1]== chr[i] & cg[,2] > pos[i,11-k] & cg[,2] < pos[i,11-k+1] )  )
p1 <- p1 + length(probe)

ifelse( strand[i] == "FORWARD", probe <-  which(ccgg[,1] == chr[i] & ccgg[,2] > pos[i,k] & ccgg[,2] < pos[i,k+1] ), probe <- which (ccgg[,1]== chr[i] & ccgg[,2] > pos[i,11-k] & ccgg[,2] < pos[i,11-k+1] )  )
p2 <- p2 + length(probe)

if(i/1000==trunc(i/1000) ) cat(i, "\n")
}     

tab[1:2,k] <- c(p1, p2)
}

tab[3,] <- tab[1,]/tab[2,]
print(tab)

q("no")


### for seperate cd size
cd.len <- pos[,2]-pos[,1]+1
#cut <- c(1000, 2000, 3000)
size <- list()
size[[1]] <- which( cd.len <= 1000)
size[[2]] <- which( cd.len > 1000 & cd.len <= 2000)
size[[3]] <- which( cd.len >2000 & cd.len <= 3000)
size[[4]] <- which( cd.len >3000)

pos <- apply( pos, 1, function(x)  { a <- rep( (x[2] - x[1])/10, 10); a <- cumsum(a); c(x[1], x[1] + a) })
pos <- t(pos)

for (j in 1:length(size))
{
index <- size[[j]]

gene.temp <- gene[index]
strand.temp <- strand[index]
chr.temp <- chr[index]
pos.temp <- pos[index,]

tab <- matrix(0, nr=3, nc=10)
#rownames(tab) <- c("enz", "total", "percentage")
rownames(tab) <- c("addenz", "total", "percentage")
colnames(tab) <- paste("quant.i", 1:10, sep="")

for (k in 1:10){
p1 <- p2 <- 0

for (i in 1:nrow(pos.temp) )
{
ifelse( strand.temp[i] == "FORWARD", probe <- which (cg[,1] == chr.temp[i] & cg[,2] >= pos.temp[i,k] & cg[,2]<pos.temp[i,k+1] ), probe <- which (cg[,1]== chr.temp[i] & cg[,2] >=
pos.temp[i,11-k] & cg[,2] < pos.temp[i,11-k+1] )  )
p1 <- p1+length(probe)

ifelse( strand.temp[i] == "FORWARD", probe <- which (ccgg[,1] ==chr.temp[i] & ccgg[,2]>= pos.temp[i,k] & ccgg[,2]<pos.temp[i,k+1] ), probe <- which (ccgg[,1]== chr.temp[i] & ccgg
[,2] >= pos.temp[i,11-k] & ccgg[,2] < pos.temp[i,11-k+1] )  )
p2 <- p2+length(probe)

if(i/1000==trunc(i/1000) ) cat(i, "\n")
}

tab[1:2,k] <- c(p1, p2)
}

tab[3,] <- tab[1,]/tab[2,]
print(tab)

}

q("no")


####################################################################################################################################################
### analysis of enzyme effect and genotype*enzyem effect in promoter intervals


k <- 3 #2 for enzyme effect, 3 for genotype*enzyme effect


setwd ("final2")
load ("methyl.main2.RData")
load (paste("perm2.dstat", k, ".RData", sep="") )
load ("attile.ccgg.RData")

seq <- as.character(attile.ccgg$seq)
bp <- as.numeric( attile.ccgg$bpstart) -24
ccgg <- regexpr("ccgg", seq)
ccgg <- bp+ccgg #so the second c is what we test
ccgg <- cbind( as.numeric(attile.ccgg$chr), ccgg)
rownames(ccgg) <- rownames(attile.ccgg)

add <- rep( c(1,-1), each=8)
enz <- rep( c(1,-1), 8)
addenz <- add*enz
denom <- rep(  sqrt( sum( (add-mean(add) )^2) ), 3)

s0 <- quantile( perm.dstat[[2]], 0.05)
rm(perm.dstat)
gc()
std <- sqrt( colSums( methyl.main[[2]]^2)/12 ) / denom[k]
main <- methyl.main[[1]][k+1,] / (std + s0)  #dstatistic of probes
names(main) <- rownames(attile.ccgg)

#main.sort <- sort(main, decreasing=T)
#hpa <- names(main.sort)[1:3583] #0.03
#hpa <- names(main.sort)[1:4522] #0.05
#hpa <- names(main.sort)[1:6324] #0.1


main.sort <- sort(main)
#hpa <- names(main.sort)[1:407] #0.01
#hpa <- names(main.sort)[1:944] #0.03
hpa <- names(main.sort)[1:1515] #0.05

main.sort <- sort(main, decreasing=T)
#hpa <- c(hpa, names(main.sort)[1:1062]) #0.01
#hpa <- c(hpa, names(main.sort)[1:2389]) #0.03
hpa <- c(hpa, names(main.sort)[1:3700]) #0.05

cg <- ccgg[ which ( rownames(ccgg) %in% hpa ), ] #pos for the hpa high probe


bin <- c( seq(100, 1000, 100), 2000, 3000)
len <- c( rep(100, 10), rep(1000, 2) )
tab <- matrix(NA, nr=3, nc=12)
#rownames(tab) <- c("enz", "total", "percentage")
rownames(tab) <- c("addenz", "total", "percentage")
colnames(tab) <-  paste("prom", bin, sep="")


setwd ("../ftp")
promoter <-  read.delim("TAIR7_upstream_500_20070405", header=F)
promoter <- as.character( promoter[1:nrow(promoter),]) 
promoter <- promoter[ grep(">", promoter, fixed=T) ]  #32041

gene <- matrix( unlist( strsplit(promoter, " | ", fixed=T) ), nr=2)[1,] 
coord <- matrix( unlist( strsplit(promoter, " | ", fixed=T) ), nr=2)[2,] 

gene <- gene[ grep("AT[12345]G", gene) ]  #31762
coord <- coord [ grep("chr[12345]", coord) ] #31762

gene <- sub( ">", "", gene, fixed=T) 
strand <- matrix( unlist( strsplit(coord, " ") ), nr=2) [2,] 
coord <- matrix( unlist( strsplit(coord, " ") ), nr=2) [1,] 
chr <- matrix( unlist( strsplit(coord, ":", fixed=T) ), nr=2) [1,]
chr <- as.numeric( sub("chr", "", chr) )
pos <- matrix( unlist( strsplit(coord, ":", fixed=T) ), nr=2) [2,]
pos <- matrix( as.numeric( unlist( strsplit( pos, "-", fixed=T) ) ), byrow=T, nc=2) #promoter has no reverse pos


posf <- matrix( sapply( bin, function(x) pos[,2] - x), nc=12) 
posr <- matrix( sapply( bin, function(x) pos[,1] + x), nc=12)


for (k in 1:12)
{
p1 <- p2 <- 0

for (i in 1:length(gene) )
{
ifelse( strand[i]=="FORWARD", posm <- c(posf[i,k], posf[i,k]+len[k]), posm <- c(posr[i,k]-len[k], posr[i,k]) ) ##for bining
#ifelse(strand[i]=="FORWARD",posm <- c(posf[i,k], pos[i,2]), posm <- c(pos[i,1],posr[i,k]) ) #for cumulative

probe <- which (cg[,1] == chr[i] & cg[,2] >= posm[1] & cg[,2] < posm[2] ) 
p1 <- p1 + length(probe) 
 
probe <- which (ccgg[,1]== chr[i] & ccgg[,2] >= posm[1] & ccgg[,2] < posm[2] ) 
p2 <- p2 + length(probe) 
        
if(i/1000==trunc(i/1000) ) cat(i, "\n")
}     

tab[1:2,k] <-  c(p1,p2)
}

tab[3,] <- tab[1,]/tab[2,]
print(tab)

q("no")


####################################################################################################################################################
### analysis of enzyme effect and genotype*enzyme efffect in downstream intervals


k <- 3 #2 for enzyme effect, 3 for genotype*enzyme effect

setwd ("final2")
load ("methyl.main2.RData")
load (paste("perm2.dstat", k, ".RData", sep="") )
load ("attile.ccgg.RData")

seq <- as.character(attile.ccgg$seq)
bp <- as.numeric( attile.ccgg$bpstart) -24
ccgg <- regexpr("ccgg", seq)
ccgg <- bp+ccgg #so the second c is what we test
ccgg <- cbind( as.numeric(attile.ccgg$chr), ccgg)
rownames(ccgg) <- rownames(attile.ccgg)

add <- rep( c(1,-1), each=8)
enz <- rep( c(1,-1), 8)
addenz <- add*enz
denom <- rep(  sqrt( sum( (add-mean(add) )^2) ), 3)

s0 <- quantile( perm.dstat[[2]], 0.05)
rm(perm.dstat)
gc()
std <- sqrt( colSums( methyl.main[[2]]^2)/12 ) / denom[k]
main <- methyl.main[[1]][k+1,] / (std + s0)  #dstatistic of probes
names(main) <- rownames(attile.ccgg)

#main.sort <- sort(main, decreasing=T)
#hpa <- names(main.sort)[1:3583] #0.03
#hpa <- names(main.sort)[1:4522] #0.05
#hpa <- names(main.sort)[1:6324] #0.1


main.sort <- sort(main)
#hpa <- names(main.sort)[1:407] #0.01
#hpa <- names(main.sort)[1:944] #0.03
hpa <- names(main.sort)[1:1515] #0.05

main.sort <- sort(main, decreasing=T)
#hpa <- c(hpa, names(main.sort)[1:1062]) #0.01
#hpa <- c(hpa, names(main.sort)[1:2389]) #0.03
hpa <- c(hpa, names(main.sort)[1:3700]) #0.05

cg <- ccgg[ which ( rownames(ccgg) %in% hpa ), ] #pos for the hpa high probe


bin <- c( seq(100, 1000, 100), 2000, 3000)
len <- c( rep(100, 10), rep(1000, 2) )
tab <- matrix(NA, nr=3, nc=12)
#rownames(tab) <- c("enz", "total", "percentage")
rownames(tab) <- c("addenz", "total", "percentage")
colnames(tab) <-  paste("down", bin, sep="")


setwd ("../ftp")
downstream <-  read.delim("TAIR7_downstream_500_20070405", header=F)
downstream <- as.character( downstream[1:nrow(downstream), ] )
downstream <- downstream[ grep(">", downstream, fixed=T) ]  #32041


gene <- matrix( unlist( strsplit(downstream, " | ", fixed=T) ), nr=2)[1,] 
coord <- matrix( unlist( strsplit(downstream, " | ", fixed=T) ), nr=2)[2,] 

gene <- gene[ grep("AT[12345]G", gene) ]  #31762
coord <- coord [ grep("chr[12345]", coord) ] #31762

gene <- sub( ">", "", gene, fixed=T) 
strand <- matrix( unlist( strsplit(coord, " ") ), nr=2) [2,] 
coord <- matrix( unlist( strsplit(coord, " ") ), nr=2) [1,] 
chr <- matrix( unlist( strsplit(coord, ":", fixed=T) ), nr=2) [1,]
chr <- as.numeric( sub("chr", "", chr) )
pos <- matrix( unlist( strsplit(coord, ":", fixed=T) ), nr=2) [2,]
pos <- matrix( as.numeric( unlist( strsplit( pos, "-", fixed=T) ) ), byrow=T, nc=2) #downstream has no reverse pos

posf <- matrix( sapply( bin, function(x) pos[,1] + x), nc=12) 
posr <- matrix( sapply( bin, function(x) pos[,2] - x), nc=12)


for (k in 1:12)
{
p1 <- p2 <- 0

for (i in 1:length(gene) )
{
ifelse( strand[i]=="FORWARD", posm <- c(posf[i,k]-len[k], posf[i,k]), posm <- c(posr[i,k], posr[i,k]+len[k])  )
#ifelse( strand[i]=="FORWARD", posm <- c(pos[i,1], posf[i,k]), posm <- c(posr[i,k], pos[i,2])  )

probe <- which (cg[,1] == chr[i] & cg[,2] >= posm[1] & cg[,2] < posm[2] ) 
p1 <- p1 + length(probe) 
 
probe <- which (ccgg[,1]== chr[i] & ccgg[,2] >= posm[1] & ccgg[,2] < posm[2] ) 
p2 <- p2 + length(probe) 
        
if(i/1000==trunc(i/1000) ) cat(i, "\n")
}     

tab[1:2,k] <-  c(p1,p2)
}

tab[3,] <- tab[1,]/tab[2,]
print(tab)

q("no")


####################################################################################################################################################
### genomic distribution of enzyme effect and genotype*enzyme effect 


k <- 3 #2 for enzyme effect, 3 for genotype*enzyme effect

setwd ("final2")
load ("methyl.main2.RData")
load (paste("perm2.dstat", k, ".RData", sep="") )
load ("attile.ccgg.RData")

seq <- as.character(attile.ccgg$seq)
bp <- as.numeric( attile.ccgg$bpstart) - 24
ccgg <- regexpr("ccgg", seq)
ccgg <- bp+ccgg #so the second c is what we test
ccgg <- cbind( as.numeric(attile.ccgg$chr), ccgg)
rownames(ccgg) <- rownames(attile.ccgg)

add <- rep( c(1,-1), each=8)
enz <- rep( c(1,-1), 8)
addenz <- add*enz
denom <- rep(  sqrt( sum( (add-mean(add) )^2) ), 3)

s0 <- quantile( perm.dstat[[2]], 0.05)
rm(perm.dstat)
gc()
std <- sqrt( colSums( methyl.main[[2]]^2)/12 ) / denom[k]
main <- methyl.main[[1]][k+1,] / (std + s0)  #dstatistic of probes
names(main) <- rownames(attile.ccgg)

#main.sort <- sort(main, decreasing=T)
#hpa <- names(main.sort)[1:3583] #0.03
#hpa <- names(main.sort)[1:4522] #0.05
#hpa <- names(main.sort)[1:6324] #0.1


main.sort <- sort(main)
#hpa <- names(main.sort)[1:407] #0.01
#hpa <- names(main.sort)[1:944] #0.03
hpa <- names(main.sort)[1:1515] #0.05

main.sort <- sort(main, decreasing=T)
#hpa <- c(hpa, names(main.sort)[1:1062]) #0.01
#hpa <- c(hpa, names(main.sort)[1:2389]) #0.03
hpa <- c(hpa, names(main.sort)[1:3700]) #0.05

cg <- ccgg[ which ( rownames(ccgg) %in% hpa ), ] #pos for the hpa high probe


cen.pos <- matrix( c(15088487, 15089486, 3607927, 3608926, 13810404, 13811403, 3956019, 3957018, 11742255, 11743254), byrow=T, nc=2)

chr.len <-  c(30432563, 19705359, 23470805, 18585042, 26992728) 

left.arm <- cbind( rep(1,5), cen.pos[,1])
right.arm <- cbind( cen.pos[,2], chr.len)


bin <- 1000000
cut.left <- apply(left.arm, 1, function(x) { a <- trunc( (x[2]-x[1])/bin ); a <- rep(bin, a); a <-cumsum(a); c(x[2], x[2]-a)  } )
cut.right <- apply(right.arm, 1, function(x) { a <- trunc( (x[2]-x[1])/bin ); a <- rep(bin, a); a <- cumsum(a); c(x[1], x[1]+a)  } )


count.left <- count.right <- list()

for (k in 1:5)
{
left <- cut.left[[k]]
right <- cut.right[[k]]


tab <- matrix(NA, nr=3, nc=length(left)-1)
#rownames(tab) <- c("enz", "total", "percentage")
rownames(tab) <- c("addenz", "total", "percentage")
colnames(tab) <- paste("left", k, "-", 1:(length(left)-1), sep="")

p1 <- p2 <- 0
for (i in 1:(length(left)-1) )
{
probe <- which (cg[,1] == k & cg[,2] > left[i+1] & cg[,2] <= left[i] ) 
p1 <- p1 + length(probe) 
probe <- which (ccgg[,1]== k & ccgg[,2] > left[i+1] & ccgg[,2] <= left[i] ) 
p2 <- p2 + length(probe) 
tab[1:2,i] <- c(p1, p2)
}     
tab[3,] <- tab[1,]/tab[2,]
count.left[[k]] <- tab


tab <- matrix(NA, nr=3, nc=length(right)-1)
#rownames(tab) <- c("enz", "total", "percentage")
rownames(tab) <- c("addenz", "total", "percentage")
colnames(tab) <- paste("right", k, "-", 1:(length(right)-1), sep="")

p1 <- p2 <- 0
for (i in 1:(length(right)-1) )
{
probe <- which (cg[,1] == k & cg[,2] >= right[i] & cg[,2] < right[i+1] ) 
p1 <- p1 + length(probe) 
probe <- which (ccgg[,1]== k & ccgg[,2] >= right[i] & ccgg[,2] < right[i+1] ) 
p2 <- p2 + length(probe) 
tab[1:2,i] <- c(p1, p2)
}     
tab[3,] <- tab[1,]/tab[2,]
count.right[[k]] <- tab

}

centr.count <- list(cut.left, cut.right, count.left, count.right)
#save(centr.count, file="review/centr.count.enz2.RData", compress=T)
save(centr.count, file="review/centr.count.addenz2.RData", compress=T)

q("no")


###plotting
pdf ("fromCentromere.pdf", height=4, width=4)
{
par( mfrow=c(5,1),  omi=c(0.3, 0, 0.2, 0.62), mai=c(0, 0.82, 0, 0), yaxp=c(0, 0.8, 1), tck=-0.04 )

for (k in 1:5)
{
load ("centr.count.enz2.RData")
xl <- centr.count[[1]][[k]]
xr <- centr.count[[2]][[k]]
xl <- (xl+500000)[2:length(xl)] 
xr <- (xr+500000)[1:(length(xr)-1)]
yl <- centr.count[[3]][[k]][3,]*100
yr <- centr.count[[4]][[k]][3,]*100

if (k == 1) {plot(xl, yl, xlim=c(0, 30432563 ),  ylim= c(2, 37),  ylab="", xlab="", col=heat.colors(18)[10], pch=15, cex=0.8,  xaxt="n", cex.axis=0.8, mgp=c(3, 0.1, 0)  ); 
            legend("topleft", c("enzyme", "genotype x enzyme"), col=c( heat.colors(18)[10], "green"), pch=15, cex=0.8, bty="n"); 
            legend("topright", c("chr1", "chr2", "chr3", "chr4", "chr5")[k], bty="n") }

if (k ==3) {plot(xl, yl, xlim=c(0, 30432563 ),  ylim= range( c(2, 37) ),  ylab="percentage", xlab="", col=heat.colors(18)[10], pch=15, cex=0.8, xaxt="n", cex.axis=0.8, mgp=c(1.5, 0.1, 0) ); 
             legend("topright", c("chr1", "chr2", "chr3", "chr4", "chr5")[k], bty="n")}

if (k ==5) {plot(xl, yl, xlim=c(0, 30432563 ),  ylim= range( c(2, 37) ),  ylab="", xlab="", col=heat.colors(18)[10], pch=15, cex=0.8, cex.axis=0.8, mgp=c(3, 0.1, 0) ) ; 
            legend("topright", c("chr1", "chr2", "chr3", "chr4", "chr5")[k], bty="n");
            mtext( "bp", at=15000000, line=-7.4, cex=0.7 ) }

if (k ==2 | k==4) {plot(xl, yl, xlim=c(0, 30432563 ),  ylim= range( c(2, 37) ), ylab="",  xlab="", col=heat.colors(18)[10], pch=15, cex=0.8, xaxt="n", cex.axis=0.8, mgp=c(3, 0.1, 0)  ); 
                   legend("topright", c("chr1", "chr2", "chr3", "chr4", "chr5")[k], bty="n")}  


lines(xl, yl, col=heat.colors(18)[10], lwd=1)
points(xr, yr, col=heat.colors(18)[10], pch=15, cex=0.8)
lines(xr,yr, col=heat.colors(18)[10], lwd=1)


load ("centr.count.addenz2.RData")
xl <- centr.count[[1]][[k]]
xr <- centr.count[[2]][[k]]
xl <- (xl+500000)[2:length(xl)] 
xr <- (xr+500000)[1:(length(xr)-1)]
yl <- centr.count[[3]][[k]][3,]*100
yr <- centr.count[[4]][[k]][3,]*100

if (k ==3) points(xl, yl, xlim=c(0, 30432563 ),  ylim= range( c(2, 37) ), ylab="", xlab="", col="green", pch=15, cex=0.8, xaxt="n" )
if (k ==5) points(xl, yl, xlim=c(0, 30432563 ),  ylim= range( c(2, 37) ),  ylab="", xlab="", col="green", pch=15, cex=0.8) 
if (k ==1 | k ==2 | k==4) points(xl, yl, xlim=c(0, 30432563 ),  ylim= range( c(2, 37) ), ylab="",  xlab="", col="green", pch=15, cex=0.8, xaxt="n" )  

lines(xl, yl, col="green", lwd=1)
points(xr, yr, col="green", pch=15, cex=0.8)
lines(xr,yr, col="green", lwd=1)
}


}
dev.off()


####################################################################################################################################################
### lowess smoothing of enzyme effect and genotpe*enzyme effect d scores


k <- 3 #2 for enzyme effect, 3 for genotype*enzyme effect


setwd ("final2")
load ("methyl.main2.RData")
load (paste("perm2.dstat", k, ".RData", sep="") )
load ("attile.ccgg.RData")

seq <- as.character(attile.ccgg$seq)
bp <- as.numeric( attile.ccgg$bpstart) - 24
ccgg <- regexpr("ccgg", seq)
ccgg <- bp+ccgg #so the second c is what we test
ccgg <- cbind( as.numeric(attile.ccgg$chr), ccgg)
rownames(ccgg) <- rownames(attile.ccgg)

add <- rep( c(1,-1), each=8)
enz <- rep( c(1,-1), 8)
addenz <- add*enz
denom <- rep(  sqrt( sum( (add-mean(add) )^2) ), 3)

s0 <- quantile( perm.dstat[[2]], 0.05)
rm(perm.dstat)
gc()
std <- sqrt( colSums( methyl.main[[2]]^2)/12 ) / denom[k]
main <- methyl.main[[1]][k+1,] / (std + s0)  #dstatistic of probes
names(main) <- rownames(attile.ccgg)
main <- cbind(ccgg, main)

#save (main, file="review/main.enz.RData")
save (main, file="review/main.addenz.RData")

q("no")


### shuffling 1kb
setwd ("final2")
#load ("review/main.enz.RData")
load ("review/main.addenz.RData")
chr.len <- c(30432563, 19705359, 23470805, 18585042, 26992728)  


for( k in 1:5)
{
mainm <- main[ main[,1]==k, ]

tab <- trunc( chr.len[k]/1000 ) +1
tab <- seq(1, tab, 1)
tab <- cbind( 1000*(tab-1)+1, 1000*tab)

vec <- list()
for (i in 1:nrow(tab) ) {probe <- which(mainm[,2]>= tab[i,1] & mainm[,2] <= tab[i,2]  ); vec[[i]] <- mainm[probe, 3]; if(i/100==trunc(i/100) ) cat(k, i, sep="\t", "\n")}
main [ main[,1]==k, 3] <- unlist( sample(vec) )
}

suff <- main
#save(suff, file="review/suff.enz.RData", compress=T)
save(suff, file="review/suff.addenz.RData", compress=T)

q("no")


### plot

setwd ("final2")

pdf ("review/lowess.enzyme.pdf", height=4, width=4)
{
par( mfrow=c(5,1),  omi=c(0.3, 0, 0.2, 0.62), mai=c(0, 0.82, 0, 0), yaxp=c(0, 0.8, 1), tck=-0.04 )

load ("review/main.enz.RData")
load ("review/suff.enz.RData")


for (k in 1:5)
{
x1 <- main[,2][ main[,1]==k]
y1 <- main[,3][ main[,1]==k]

x2 <- suff[,2][ suff[,1]==k]
y2 <- suff[,3][ suff[,1]==k]

if (k == 1) {plot( lowess(x1, y1, f=0.01), xlim=c(0, 30432563 ), ylim=c(-1.0, 0.9), ylab="", xlab="", col=heat.colors(18)[10], xaxt="n", pch=".", cex.axis=0.8, mgp=c(3, 0.1, 0)  );
             legend("topleft", c("enzyme effect", "shuffled enzyme effect"), col=c( heat.colors(18)[10], "black"), pch=15, bty="n", cex=0.8); 
             legend("topright", c("chr1", "chr2", "chr3", "chr4", "chr5")[k], bty="n") }

if (k ==3) {plot( lowess (x1, y1,f=0.01), xlim=c(0, 30432563 ), ylim=c(-1.0, 0.9),  ylab="lowess(d)", cex=0.8, xlab="", col=heat.colors(18)[10],  xaxt="n",  pch=".", cex.axis=0.8, mgp=c(1.5, 0.1, 0)   ); 
            legend("topright", c("chr1", "chr2", "chr3", "chr4", "chr5")[k], bty="n") }

if (k ==2 | k==4 ) {plot(lowess(x1, y1, f=0.01), xlim=c(0, 30432563 ), ylim=c(-1.0, 0.9), ylab="",  xlab="", col=heat.colors(18)[10], xaxt="n",  pch=".", cex.axis=0.8, mgp=c(3, 0.1, 0)  ); 
                   legend("topright", c("chr1", "chr2", "chr3", "chr4", "chr5")[k], bty="n") } 

if (k==5) {plot ( lowess (x1, y1,f=0.01), xlim=c(0, 30432563 ), ylim=c(-1.0, 0.9),  ylab="", cex.lab=0.8, xlab="", col=heat.colors(18)[10],  pch=".", cex.axis=0.8, mgp=c(3, 0.1, 0)  ); 
                  legend("topright", c("chr1", "chr2", "chr3", "chr4", "chr5")[k], bty="n");
                  mtext( "bp", at=15000000, line=-7.4, cex=0.7 ) }

points( lowess(x2, y2, f=0.01), col="black",  pch="." )
}


}
dev.off()


pdf ("review/lowess.addenz.pdf", height=4, width=4)
{
par( mfrow=c(5,1),  omi=c(0.3, 0, 0.2, 0.62), mai=c(0, 0.82, 0, 0), yaxp=c(0, 0.8, 1), tck=-0.04 )


load ("review/main.addenz.RData")
load ("review/suff.addenz.RData")


for (k in 1:5)
{
x1 <- main[,2][ main[,1]==k]
y1 <- main[,3][ main[,1]==k]

x2 <- suff[,2][ suff[,1]==k]
y2 <- suff[,3][ suff[,1]==k]

if (k == 1) {plot( lowess(x1, y1, f=0.01), xlim=c(0, 30432563 ), ylim=c(-0.12, 0.52), ylab="", xlab="", col="green", xaxt="n", pch=".", cex.axis=0.8, mgp=c(3, 0.1, 0)  );
             legend("topleft", c("genotype x enzyme", "shuffled genotype x enzyme"), col=c("green", "black"), pch=15, bty="n", cex=0.8); 
             legend("topright", c("chr1", "chr2", "chr3", "chr4", "chr5")[k], bty="n") }


if (k ==3) {plot( lowess (x1, y1,f=0.01), xlim=c(0, 30432563 ),  ylim=c(-0.12, 0.52),  ylab="lowess(d)", cex=0.8, xlab="", col="green",  xaxt="n",  pch=".",  cex.axis=0.8, mgp=c(1.5, 0.1, 0)   ); 
            legend("topright", c("chr1", "chr2", "chr3", "chr4", "chr5")[k], bty="n") }


if (k ==2 | k==4 ) {plot(lowess(x1, y1, f=0.01), xlim=c(0, 30432563 ),  ylim=c(-0.12, 0.52), ylab="",  xlab="", col="green", xaxt="n",  pch=".", cex.axis=0.8, mgp=c(3, 0.1, 0)   ); 
                   legend("topright", c("chr1", "chr2", "chr3", "chr4", "chr5")[k], bty="n") }
 

if (k==5) {plot ( lowess (x1, y1,f=0.01), xlim=c(0, 30432563 ),  ylim=c(-0.12, 0.52),  ylab="", cex.lab=0.8, xlab="", col="green",  pch=".", cex.axis=0.8, mgp=c(3, 0.1, 0)   ); 
           legend("topright", c("chr1", "chr2", "chr3", "chr4", "chr5")[k], bty="n");
            mtext( "bp", at=15000000, line=-7.4, cex=0.7 ) }


points( lowess(x2, y2, f=0.01), col="black",  pch="." )
}


}
dev.off()


####################################################################################################################################################
### plotting of Figures

### Figure3A
a <- scan("plotGeno.txt", what="a")
a <- sub("%", "", a)
a <- as.numeric(a)
a <- matrix(a, byrow=T, nr=2)

pdf ("enz.geno.pdf")
barplot(a, beside=T, ylab="percentage", col= c(heat.colors(18)[10], "green"), names.arg=c("cd", "intron", "utr5", "utr3", "up1k", "down1k", "interg"), space=c(0,1.2), legend.text=c("genotype", "genotype x enzyme"))
dev.off()

 
### Figure3C
a <- scan("plotQuantile.txt", what="a", nline=4)
a <- sub("%", "", a)
a <- matrix( as.numeric(a), nr=10)
b <- seq(10, 100, 10)

pdf ("enz.quantile.size.pdf")
plot ( 0, 0, xlim=c(10, 100), ylim=range(a), pch=".", col="transparent", xlab="genic region %", ylab="CmCGG/CCGG %")
for (i in 1:ncol(a))
{ points(b, a[,i], col=heat.colors(18) [4+2*i], pch=15)
lines(b, a[,i],  col=heat.colors(18) [4+2*i], lwd=2)
}
legend ("topleft", c("<1kb", "1kb-2kb", "2kb-3kb", ">3kb"), col=heat.colors(18)[ seq(6, 12, 2)], pch=15 , bty="n")
dev.off()


a <- scan("plotQuantile.txt", skip=5, what="a")
a <- sub("%", "", a)
a <- matrix( as.numeric(a), nr=10)
b <- seq(10, 100, 10)

pdf ("addenz.quantile.size.pdf")
plot ( 0, 0, xlim=c(10, 100), ylim=range(a), pch=".", col="transparent", xlab="genenic region %", ylab="CmCGG polymorphism/CCGG %")
for (i in 1:ncol(a))
{ points(b, a[,i], col=heat.colors(18) [4+2*i], pch=15)
lines(b, a[,i],  col=heat.colors(18) [4+2*i], lwd=2)
}
legend ("topleft", c("<1kb", "1kb-2kb", "2kb-3kb", ">3kb"), col=heat.colors(18)[ seq(6, 12, 2)], pch=15 , bty="n")
dev.off()


### Figure3B

a1 <- scan("plotGene.txt", nlines=5, what="a")
a2 <- scan("plotGene.txt", skip=6, what="a")
a <- cbind(a1, a2)
a <- apply(a, 2, function(x) as.numeric( sub("%", "", x) ) )

a [1:12,] <- a[12:1,]
b <- c(-2500, -1500, seq(-950, -50, 100), 50, seq(180, 1620, 160), 1800, seq(1950, 2850, 100), 3400, 4400)
#utr5 100bp, utr3 200bp, gene 1600bp


pdf ("Gene.pdf")

plot(b, a[,1], xlim=c(-3000, 4900), ylim=c(-0.2, 16), ylab="percentage",  xlab="relative position to gene", col=heat.colors(18)[10], type="p", pch=15, xaxt="n", cex.axis=0.8)
lines(b,a[,1], col=heat.colors(18)[10],lwd=2)
points(b, a[,2], col="green", pch=15)
lines(b, a[,2], col="green", lwd=2)

lines( c(100,1700), c(0,0), lwd=8, col="blue", lend=2)
lines( c(-3000, 0), c(0,0), lwd=2, col="black", lend=2)
lines( c(1900, 4900),  c(0,0), lwd=2, col="black", lend=2)
lines( c(0, 100),  c(0,0), lwd=8, col="red", lend=2)
lines( c(1700, 1900),  c(0,0), lwd=8, col="red", lend=2)
legend ("topleft", c("enzyme", "genotype x enzyme"), col=c( heat.colors(18)[10], "green"), bty="n", pch=15)

axis( side=1, at= c(-2000, -1000, 100,  900, 1700, 2900, 3900), labels = c("-2kb", "-1kb",  "0%",  "50%", "100%",  "1kb", "2kb"), tick = TRUE, cex.axis=0.8)
dev.off()


####################################################################################################################################################
####################################################################################################################################################
### These scripts model (add+dom+mat)*enz+plant(random) effect of Col, Van and reciprocal hybrid lines


load ("mDNA.ccgg.RData")

add <- rep( c(1,-1,0, 0), each=8)    #contrast add, dom and mat so that each is independently tested
dom <- rep( c(0, 0, 1, 1), each=8)
mat <- rep( c(0, 0, -1, 1), each=8)
enz <- rep( c(1,-1), 16)

addenz <- add*enz
domenz <- dom*enz
matenz <- mat*enz
plant <- as.factor( rep(LETTERS[1:16], each = 2) )

fac.mat <- data.frame(add, dom, mat, enz, addenz=add*enz, domenz=dom*enz, matenz=mat*enz)
 


library(nlme)  #get the mDNA.ccgg removed off random effect

for (i in 1:nrow(mDNA.ccgg) )
{
	y <- mDNA.ccgg[i,]
	fit <- try( lme ( y ~ (add+dom+mat)*enz, random =~1|plant ), TRUE)
	while( mode(fit)=="character") {y <- jitter(y, amount=0); fit <- lme( y~ (add+dom+mat)*enz, random=~1|plant) }
	mDNA.ccgg [i, ] <- fit$coef$fixed [-1] %*% t(fac.mat) + fit$coef$fixed[1]   +fit$resid[,1]

	#var.total [i,]  <- ( c(residual=1, exp(coef (fit$modelStruct) ) )* fit$sigma )^2

if( i/100 == trunc(i/100) ) cat (i, "\n")
}


methyl.main <- list()
fit <- lsfit(fac.mat, t(mDNA.ccgg) )
methyl.main [[1]] <- fit$coef 
methyl.main [[2]] <- fit$resid
names(methyl.main) <- c("coef", "resid")


save(methyl.main, file="methyl.main.RData", compress=T)

q("no")


####################################################################################################################################################
### permutation by fit lme, correct random effect, leave one out, permutating the residual and lsfit for full model

### generate permutation matrix
samp.matrix <- matrix(NA, nr=1000, nc=32)
for(i in 1:1000) samp.matrix[i,] <- sample(32)
save(samp.matrix, file="samp.matrix.RData", compress=T)
q("no")


k <- 7 #1 additive, 2 dominant, 3 maternal, 4 enzyme, 5 add*enz, 6 dom*enz, 7 mat*enz

setwd ("final2")
load ("mDNA.ccgg.RData")
load ("samp.matrix.RData")


add <- rep( c(1,-1,0, 0), each=8)
dom <- rep( c(0, 0, 1, 1), each=8)
mat <- rep( c(0, 0, -1, 1), each=8)

enz <- rep( c(1,-1), 16)
addenz <- add*enz
domenz <- dom*enz
matenz <- mat*enz
#plant <- as.factor( rep(LETTERS[1:16], each = 2) )

fac.mat <- data.frame(add, dom, mat, enz, addenz=add*enz, domenz=dom*enz, matenz=mat*enz)


#library(nlme)  #get the mDNA.ccgg removed off random effect

#for (i in 1:nrow(mDNA.ccgg) )
#{
#	y <- mDNA.ccgg[i,]
#	fit <- try( lme ( y ~ (add+dom+mat)*enz, random =~1|plant ), TRUE)
#	while( mode(fit)=="character") {y <- jitter(y, amount=0); fit <- lme( y~ (add+dom+mat)*enz, random=~1|plant) }
#	mDNA.ccgg [i, ] <- fit$coef$fixed [-1] %*% t(fac.mat) + fit$coef$fixed[1]   +fit$resid[,1]
#if( i/100 == trunc(i/100) ) cat (i, "\n")
#}

load ("corrected.mDNA.ccgg.RData")


rfit <- lsfit(fac.mat[, -k], t(mDNA.ccgg) )
predict <-  t( as.matrix(fac.mat[,-k]) %*% rfit$coef [-1,] ) + rfit$coef[1,]  
resid <- t(rfit$resid)


nperm <- 1000	
matr <- matrix(NA, nr=nrow(mDNA.ccgg), nc=nperm)
perm.dstat <- list( coef=matr, std=matr)

denom <- c(  sqrt( sum( (add-mean(add) )^2) ),  sqrt( sum( (add-mean(add) )^2) ), sqrt( sum( (dom-mean(dom) )^2) ), sqrt( sum( (mat-mean(mat) )^2) ), sqrt( sum( (add-mean(add) )^2) ), sqrt( sum( (add-mean(add) )^2) ), sqrt( sum( (dom-mean(dom) )^2) ), sqrt( sum( (mat-mean(mat) )^2) )   )


for (iperm in 1:nperm)
{
perm.dat <- predict + resid[, samp.matrix[iperm,] ]
pfit <- lsfit(fac.mat, t(perm.dat) )
perm.dstat[[1]][,iperm] <- pfit$coef[k+1,]
perm.dstat[[2]][,iperm] <- sqrt( colSums ( (pfit$resid)^2) / 24) / denom[k]

if (iperm/100==trunc(iperm/100)) cat(iperm, "\n")
}	


save(perm.dstat, file =paste("perm.dstat", k, ".RData", sep=""),  compress=T)

q("no")


####################################################################################################################################################
### p value based on permutation


k <- 4  #1 additive, 2 dominant, 3 maternal, 4 enzyme, 5 add*enz, 6 dom*enz, 7 mat*enz


setwd ("final2")
load ("methyl.main.RData")
load ( paste ("perm.dstat", k, ".RData", sep="") )
load ("mDNA.ccgg.RData")


add <- rep( c(1,-1,0, 0), each=8)
dom <- rep( c(0, 0, 1, 1), each=8)
mat <- rep( c(0, 0, -1, 1), each=8)

enz <- rep( c(1,-1), 16)
addenz <- add*enz
domenz <- dom*enz
matenz <- mat*enz
denom <- c(  sqrt( sum( (add-mean(add) )^2) ),  sqrt( sum( (add-mean(add) )^2) ), sqrt( sum( (dom-mean(dom) )^2) ), sqrt( sum( (mat-mean(mat) )^2) ), sqrt( sum( (add-mean(add) )^2) ), sqrt( sum( (add-mean(add) )^2) ), sqrt( sum( (dom-mean(dom) )^2) ), sqrt( sum( (mat-mean(mat) )^2) )   )


s0 <- quantile( perm.dstat[[2]], 0.05)


std <- sqrt( colSums( methyl.main[[2]]^2)/24 ) / denom[k+1]
main <- methyl.main[[1]][k+1,] / (std + s0)
names(main) <- rownames(mDNA.ccgg)

perm.mat <- perm.dstat[[1]]/(perm.dstat[[2]]+s0)

vec <- rep(NA, length(main) )
pval <- list(vec, vec)

main.sort <- sort(main)
for( i in 1:length(main) )
{
pval[[1]][i] <- sum( perm.mat <= main.sort[i])/ (1000*length(main) )   
if (i/100 == trunc(i/100) ) cat(i, "\n")
}
names(pval[[1]]) <- names(main.sort)


main.sort <- sort(main, decreasing=T)
for (i in 1:length(main) )
{
pval[[2]][i] <- sum( perm.mat >= main.sort[i])/ (1000*length(main) )   
if (i/100 == trunc(i/100) ) cat(i, "\n")
}
names(pval[[2]]) <- names(main.sort)


library(qvalue)
qval <- lapply(pval, function(x) qvalue(x, pi0.method="bootstrap")$qvalues )

pi0 <- lapply(pval, function(x) qvalue(x, pi0.method="bootstrap")$pi0 )
pi0


methyl.summary <- list(pval=pval, qval=qval)
save(methyl.summary, file=paste("methyl.summary", k, ".RData", sep=""), compress=T)

cut <- c(0.001, 0.003, 0.005, 0.01,  0.03, 0.05, 0.1)
print(  t( sapply(cut, function(x) c( length(methyl.summary[["pval"]][[1]][methyl.summary[["pval"]][[1]]<= x]) , length(methyl.summary[["qval"]][[1]][methyl.summary[["qval"]][[1]]<= x]), length(methyl.summary[["pval"]][[2]][methyl.summary[["pval"]][[2]]<= x]), length(methyl.summary[["qval"]][[2]][methyl.summary[["qval"]][[2]]<= x])  ) ) ) ) 


q("no")


####################################################################################################################################################
### QQ plot


setwd ("final2")


load ("methyl.main.RData")


add <- rep( c(1,-1,0, 0), each=8)
dom <- rep( c(0, 0, 1, 1), each=8)
mat <- rep( c(0, 0, -1, 1), each=8)

enz <- rep( c(1,-1), 16)
addenz <- add*enz
domenz <- dom*enz
matenz <- mat*enz
denom <- c(  sqrt( sum( (add-mean(add) )^2) ),  sqrt( sum( (add-mean(add) )^2) ), sqrt( sum( (dom-mean(dom) )^2) ), sqrt( sum( (mat-mean(mat) )^2) ), sqrt( sum( (add-mean(add) )^2) ), sqrt( sum( (add-mean(add) )^2) ), sqrt( sum( (dom-mean(dom) )^2) ), sqrt( sum( (mat-mean(mat) )^2) )   )


bitmap ("review/qqplot.png", width=24, height=12)

par (mfrow=c(2, 4), mai=c(1.2, 1, 0.82, 0.42)  )


for (k in 1:7)
{
load ( paste ("perm.dstat", k, ".RData", sep="") )

s0 <- quantile( perm.dstat[[2]], 0.05)
std <- sqrt( colSums( methyl.main[[2]]^2)/24 ) / denom[k+1]
main <- methyl.main[[1]][k+1,] / (std + s0)
main <- sort(main)

perm.mat <- perm.dstat[[1]]/(perm.dstat[[2]]+s0)
for (i in 1:ncol(perm.mat) )
      perm.mat[,i] <- sort(perm.mat[,i])
perm.mat <- rowMeans(perm.mat) 


plot(perm.mat, main, xlab="null d", ylab="d", pch=16, cex=0.5, col="orange", cex.axis=1.6, cex.lab=2)

legend( "top", c("additive", "dominant", "maternal", "enzyme", "add x enz", "dom x enz", "mat x enz")[k], bty="n", cex=2)

}

dev.off()


####################################################################################################################################################
####################################################################################################################################################
### These scripts analyze the correlation between enzyme effect and absolute gene expression level


### mean for gene expression
setwd ("final")
load ("attile.nonSFP.exon.RData")
load ("mRNA.sc.nq.RData")

mRNA <- mRNA.nq[which(rownames(mRNA.nq) %in% rownames(attile.nonSFP.exon) ),]
mRNA <- mRNA - rowMeans(mRNA)
gene <- names(table( as.character(attile.nonSFP.exon$gene) ) )
mea <- rep(NA, length(gene) )

for (i in 1:length(gene))
{probe <- which( as.character(attile.nonSFP.exon$gene) == gene[i] )
gmean <- mRNA[probe, ]
mea [i] <- mean(gmean)
if (i/1000 == trunc(i/1000) ) cat(i, "\n")
}
names(mea) <- gene

save(mea, file="../final2/gene.expression.mea.RData")

q("no")


### for promoter regions

k <- 4
setwd ("final2")
load ("methyl.main.RData")
load (paste("perm.dstat", k, ".RData", sep="") )
load ("attile.ccgg.RData")


seq <- as.character(attile.ccgg$seq)
bp <- as.numeric( attile.ccgg$bpstart)-24
ccgg <- regexpr("ccgg", seq)
ccgg <- bp+ccgg #so the second c is what we test
ccgg <- cbind( as.numeric(attile.ccgg$chr), ccgg)
rownames(ccgg) <- rownames(attile.ccgg)

add <- rep( c(1,-1,0, 0), each=8)
dom <- rep( c(0, 0, 1, 1), each=8)
mat <- rep( c(0, 0, -1, 1), each=8)

enz <- rep( c(1,-1), 16)
addenz <- add*enz
domenz <- dom*enz
matenz <- mat*enz
denom <- c(  sqrt( sum( (add-mean(add) )^2) ),  sqrt( sum( (add-mean(add) )^2) ), sqrt( sum( (dom-mean(dom) )^2) ), sqrt( sum( (mat-mean(mat) )^2) ), sqrt( sum( (add-mean(add) )^2) ), sqrt( sum( (add-mean(add) )^2) ), sqrt( sum( (dom-mean(dom) )^2) ), sqrt( sum( (mat-mean(mat) )^2) )   ) #denom for intercept and 7 coefs.

s0 <- quantile( perm.dstat[[2]], 0.05)
rm(perm.dstat)
gc()
std <- sqrt( colSums( methyl.main[[2]]^2)/24 ) / denom[k+1]
main <- methyl.main[[1]][k+1,] / (std + s0)  #dstatistic of probes
names(main) <- rownames(attile.ccgg)

main.sort <- sort(main, decreasing=T)
#hpa <- names(main.sort)[1:2762]
#hpa <- names(main.sort)[1:4095]
hpa <- names(main.sort)[1:5016]
#hpa <- names(main.sort)[1:6876]

cg <- ccgg[ which ( rownames(ccgg) %in% hpa ), ] #pos for the hpa high probe


load ("gene.expression.mea.RData")
quant <- seq(0.05, 1, 0.05)
quante <- sapply(quant, function(x) quantile(mea, x) )
quante <- cbind( c(0, quante[1: (length(quante)-1)]), quante) 
quante <- apply(quante, 1, function(x) mea[ which(mea > x[1] & mea <= x[2] ) ]  )


setwd ("../ftp")
promoter <-  read.delim("TAIR7_upstream_500_20070405", header=F)
promoter <- as.character( promoter[1:nrow(promoter),]) 
promoter <- promoter[ grep(">", promoter, fixed=T) ]  #32041

gene <- matrix( unlist( strsplit(promoter, " | ", fixed=T) ), nr=2)[1,] 
coord <- matrix( unlist( strsplit(promoter, " | ", fixed=T) ), nr=2)[2,] 

gene <- gene[ grep("AT[12345]G", gene) ]  #31762
coord <- coord [ grep("chr[12345]", coord) ] #31762

gene <- sub( ">", "", gene, fixed=T) 
strand <- matrix( unlist( strsplit(coord, " ") ), nr=2) [2,] 
coord <- matrix( unlist( strsplit(coord, " ") ), nr=2) [1,] 
chr <- matrix( unlist( strsplit(coord, ":", fixed=T) ), nr=2) [1,]
chr <- as.numeric( sub("chr", "", chr) )
pos <- matrix( unlist( strsplit(coord, ":", fixed=T) ), nr=2) [2,]
pos <- matrix( as.numeric( unlist( strsplit( pos, "-", fixed=T) ) ), byrow=T, nc=2) #promoter has no reverse pos

mgene <- tgene <- c()
for (i in 1:length(gene) )
{
mgene <- c(mgene, rep(gene[i], length (which (cg[,1] == chr[i] & cg[,2] >= pos[i,1] & cg[,2] <= pos[i,2] ) ) ) )
tgene <- c(tgene, rep(gene[i], length (which (ccgg[,1] == chr[i] & ccgg[,2] >= pos[i,1] & ccgg[,2] <= pos[i,2] ) ) ) )
if(i/1000==trunc(i/1000) ) cat(i, "\n")
}     

tab <- matrix(NA, nr=3, length(quante) )
rownames(tab) <- c("enz", "total", "percentage")
colnames(tab) <- quant

for (i in 1:length(quante) )
{
egene <- names(quante[[i]])
tab [1,i] <- length( which(mgene %in% egene )  )
tab [2,i] <- length( which(tgene %in% egene )  )
}
tab[3,] <- tab[1,]/tab[2,]
print(tab)

for (i in 1:length(quante) )
{
egene <- names(quante[[i]])
tab [1,i] <- length( table ( mgene[ which(mgene %in% egene ) ] ) )
tab [2,i] <- length( table ( tgene[ which(tgene %in% egene ) ] ) )
}
tab[3,] <- tab[1,]/tab[2,]

print(tab)


### for genic regions (cdna)

k <- 4
setwd ("final2")
load ("methyl.main.RData")
load (paste("perm.dstat", k, ".RData", sep="") )
load ("attile.ccgg.RData")


seq <- as.character(attile.ccgg$seq)
bp <- as.numeric( attile.ccgg$bpstart)-24
ccgg <- regexpr("ccgg", seq)
ccgg <- bp+ccgg #so the second c is what we test
ccgg <- cbind( as.numeric(attile.ccgg$chr), ccgg)
rownames(ccgg) <- rownames(attile.ccgg)

add <- rep( c(1,-1,0, 0), each=8)
dom <- rep( c(0, 0, 1, 1), each=8)
mat <- rep( c(0, 0, -1, 1), each=8)

enz <- rep( c(1,-1), 16)
addenz <- add*enz
domenz <- dom*enz
matenz <- mat*enz
denom <- c(  sqrt( sum( (add-mean(add) )^2) ),  sqrt( sum( (add-mean(add) )^2) ), sqrt( sum( (dom-mean(dom) )^2) ), sqrt( sum( (mat-mean(mat) )^2) ), sqrt( sum( (add-mean(add) )^2) ), sqrt( sum( (add-mean(add) )^2) ), sqrt( sum( (dom-mean(dom) )^2) ), sqrt( sum( (mat-mean(mat) )^2) )   ) #denom for intercept and 7 coefs.

s0 <- quantile( perm.dstat[[2]], 0.05)
rm(perm.dstat)
gc()
std <- sqrt( colSums( methyl.main[[2]]^2)/24 ) / denom[k+1]
main <- methyl.main[[1]][k+1,] / (std + s0)  #dstatistic of probes
names(main) <- rownames(attile.ccgg)

main.sort <- sort(main, decreasing=T)
#hpa <- names(main.sort)[1:2762]
#hpa <- names(main.sort)[1:4095]
hpa <- names(main.sort)[1:5016]
#hpa <- names(main.sort)[1:6876]

cg <- ccgg[ which ( rownames(ccgg) %in% hpa ), ] #pos for the hpa high probe


load ("gene.expression.mea.RData")
quant <- seq(0.05, 1, 0.05)
quante <- sapply(quant, function(x) quantile(mea, x) )
quante <- cbind( c(0, quante[1: (length(quante)-1)]), quante) 
quante <- apply(quante, 1, function(x) mea[ which(mea > x[1] & mea <= x[2] ) ]  )


setwd ("../ftp")
cdna <-  read.delim("TAIR7_cdna_20070425", header=F)
cdna <- as.character( cdna[1:nrow(cdna), ] )
cdna <- cdna[ grep(">", cdna, fixed=T) ] # 33122

gene <- matrix( unlist(strsplit(cdna, " | ", fixed=T) ), nr=4)[1,] # 33122
coord <-  matrix( unlist(strsplit(cdna, " | ", fixed=T) ), nr=4)[4,] # 33122

gene <- gene[ grep("AT[12345]G", gene) ] #32843
coord <- coord [ grep("chr[12345]", coord) ] #32843

genem <- sub( ">", "", gene, fixed=T) 
gene <- matrix( unlist(strsplit(genem, ".", fixed=T) ), nr=2)[1,]
isoform <- matrix( unlist(strsplit(genem, ".", fixed=T) ), nr=2)[2,]

gene <- gene[isoform=="1"]  # 27838
coord <- coord[isoform=="1"] # 27838

strand <- matrix( unlist( strsplit(coord, " ") ), nr=2) [2,] 
coord <- matrix( unlist( strsplit(coord, " ") ), nr=2) [1,] 
chr <- matrix( unlist( strsplit(coord, ":", fixed=T) ), nr=2) [1,]
chr <- as.numeric( sub("chr", "", chr) )
pos <- matrix( unlist( strsplit(coord, ":", fixed=T) ), nr=2) [2,]
pos <- matrix( as.numeric( unlist( strsplit( pos, "-", fixed=T) ) ), byrow=T, nc=2) #cdna has no reverse pos

mgene <- tgene <- c()
for (i in 1:length(gene) )
{
mgene <- c(mgene, rep( gene[i], length( which (cg[,1] == chr[i] & cg[,2] >= pos[i,1] & cg[,2] <= pos[i,2] ) ) )  )
tgene <- c(tgene, rep( gene[i], length( which (ccgg[,1] == chr[i] & ccgg[,2] >= pos[i,1] & ccgg[,2] <= pos[i,2] ) ) )  )
if (i/1000== trunc(i/1000) ) cat(i, "\n")
}

tab <- matrix(NA, nr=3, length(quante) )
rownames(tab) <- c("enz", "total", "percentage")
colnames(tab) <- quant

for (i in 1:length(quante) )
{
egene <- names(quante[[i]])
tab [1,i] <- length( which(mgene %in% egene )  )
tab [2,i] <- length( which(tgene %in% egene )  )
}
tab[3,] <- tab[1,]/tab[2,]
print(tab)

for (i in 1:length(quante) )
{
egene <- names(quante[[i]])
tab [1,i] <- length( table ( mgene[ which(mgene %in% egene ) ] ) )
tab [2,i] <- length( table ( tgene[ which(tgene %in% egene ) ] ) )
}
tab[3,] <- tab[1,]/tab[2,]

print(tab)


### for intron, exon, utr5, utr3


### for downstream region

k <- 4
setwd ("final2")
load ("methyl.main.RData")
load (paste("perm.dstat", k, ".RData", sep="") )
load ("attile.ccgg.RData")


seq <- as.character(attile.ccgg$seq)
bp <- as.numeric( attile.ccgg$bpstart)-24
ccgg <- regexpr("ccgg", seq)
ccgg <- bp+ccgg #so the second c is what we test
ccgg <- cbind( as.numeric(attile.ccgg$chr), ccgg)
rownames(ccgg) <- rownames(attile.ccgg)

add <- rep( c(1,-1,0, 0), each=8)
dom <- rep( c(0, 0, 1, 1), each=8)
mat <- rep( c(0, 0, -1, 1), each=8)

enz <- rep( c(1,-1), 16)
addenz <- add*enz
domenz <- dom*enz
matenz <- mat*enz
denom <- c(  sqrt( sum( (add-mean(add) )^2) ),  sqrt( sum( (add-mean(add) )^2) ), sqrt( sum( (dom-mean(dom) )^2) ), sqrt( sum( (mat-mean(mat) )^2) ), sqrt( sum( (add-mean(add) )^2) ), sqrt( sum( (add-mean(add) )^2) ), sqrt( sum( (dom-mean(dom) )^2) ), sqrt( sum( (mat-mean(mat) )^2) )   ) #denom for intercept and 7 coefs.

s0 <- quantile( perm.dstat[[2]], 0.05)
rm(perm.dstat)
gc()
std <- sqrt( colSums( methyl.main[[2]]^2)/24 ) / denom[k+1]
main <- methyl.main[[1]][k+1,] / (std + s0)  #dstatistic of probes
names(main) <- rownames(attile.ccgg)

main.sort <- sort(main, decreasing=T)
#hpa <- names(main.sort)[1:2762]
#hpa <- names(main.sort)[1:4095]
hpa <- names(main.sort)[1:5016]
#hpa <- names(main.sort)[1:6876]

cg <- ccgg[ which ( rownames(ccgg) %in% hpa ), ] #pos for the hpa high probe


load ("gene.expression.mea.RData")
quant <- seq(0.05, 1, 0.05)
quante <- sapply(quant, function(x) quantile(mea, x) )
quante <- cbind( c(0, quante[1: (length(quante)-1)]), quante) 
quante <- apply(quante, 1, function(x) mea[ which(mea > x[1] & mea <= x[2] ) ]  )


setwd ("../ftp")
downstream <-  read.delim("TAIR7_downstream_500_20070405", header=F)
downstream <- as.character( downstream[1:nrow(downstream), ] )
downstream <- downstream[ grep(">", downstream, fixed=T) ]  #32041

gene <- matrix( unlist( strsplit(downstream, " | ", fixed=T) ), nr=2)[1,] 
coord <- matrix( unlist( strsplit(downstream, " | ", fixed=T) ), nr=2)[2,] 

gene <- gene[ grep("AT[12345]G", gene) ]  #31762
coord <- coord [ grep("chr[12345]", coord) ] #31762

gene <- sub( ">", "", gene, fixed=T) 
strand <- matrix( unlist( strsplit(coord, " ") ), nr=2) [2,] 
coord <- matrix( unlist( strsplit(coord, " ") ), nr=2) [1,] 
chr <- matrix( unlist( strsplit(coord, ":", fixed=T) ), nr=2) [1,]
chr <- as.numeric( sub("chr", "", chr) )
pos <- matrix( unlist( strsplit(coord, ":", fixed=T) ), nr=2) [2,]
pos <- matrix( as.numeric( unlist( strsplit( pos, "-", fixed=T) ) ), byrow=T, nc=2) #downstream has no reverse pos

mgene <- tgene <- c()
for (i in 1:length(gene) )
{
mgene <- c(mgene, rep(gene[i], length (which (cg[,1] == chr[i] & cg[,2] >= pos[i,1] & cg[,2] <= pos[i,2] ) ) ) )
tgene <- c(tgene, rep(gene[i], length (which (ccgg[,1] == chr[i] & ccgg[,2] >= pos[i,1] & ccgg[,2] <= pos[i,2] ) ) ) )
if(i/1000==trunc(i/1000) ) cat(i, "\n")
}     

tab <- matrix(NA, nr=3, length(quante) )
rownames(tab) <- c("enz", "total", "percentage")
colnames(tab) <- quant


for (i in 1:length(quante) )
{
egene <- names(quante[[i]])
tab [1,i] <- length( which(mgene %in% egene )  )
tab [2,i] <- length( which(tgene %in% egene )  )
}
tab[3,] <- tab[1,]/tab[2,]
print(tab)


for (i in 1:length(quante) )
{
egene <- names(quante[[i]])
tab [1,i] <- length( table ( mgene[ which(mgene %in% egene ) ] ) )
tab [2,i] <- length( table ( tgene[ which(tgene %in% egene ) ] ) )
}
tab[3,] <- tab[1,]/tab[2,]

print(tab)


### plotting enzyme effect and absolute gene expression correlation


a <- scan ("plotME.txt", what="a", nlines=6)
a <- sub("%", "", a)
a <- as.numeric(a)
a <- matrix(a, nr=20)
am <- a
for (i in 2:19) a[i,] <- (am[i-1,] +am[i,] + am[i+1,])/3
b <- seq( 5, 100, 5)


pdf ("ME.mean.gene.pdf")
plot ( 0, 0, xlim=c(5, 100), ylim=range(a), pch=".", col="transparent", xlab="expression level %", ylab="CCmGG genes/CCGG genes %")

for (i in 1:ncol(a))
{ points(b, a[,i], col=heat.colors(18) [3+2*(i-1)], pch=15)
lines(b, a[,i],  col=heat.colors(18) [3+2*(i-1)], lwd=2)
}

legend("topleft", c("CD", "intron", "utr5", "utr3", "promoter 500", "downstream 500"), col=heat.colors(18)[ seq(3, 15, 2) ], pch=15, bty="n" )
dev.off()


a <- scan ("plotME.txt", what="a", skip=7)
a <- sub("%", "", a)
a <- as.numeric(a)
a <- matrix(a, nr=20)
am <- a
for (i in 2:19) a[i,] <- (am[i-1,] +am[i,] + am[i+1,])/3
b <- seq( 5, 100, 5)


pdf ("ME.mean.count.pdf")
plot ( 0, 0, xlim=c(5, 100), ylim=range(a), pch=".", col="transparent", xlab="expression level %", ylab="CCmGG sites/CCGG sites %")

for (i in 1:ncol(a))
{ points(b, a[,i], col=heat.colors(18) [3+2*(i-1)], pch=15)
lines(b, a[,i],  col=heat.colors(18) [3+2*(i-1)], lwd=2)
}

legend("topleft", c("CD", "intron", "utr5", "utr3", "promoter 500", "downstream 500"), col=heat.colors(18)[ seq(3, 15, 2) ], pch=15, bty="n" )

dev.off()


####################################################################################################################################################
####################################################################################################################################################
### These scripts analyze the correlation between additive*enzyme effect of CCGG methylation and additive effect of gene expression


### for promoter regions

k <- 5

setwd ("final2")
load ("methyl.main.RData")
load (paste("perm.dstat", k, ".RData", sep="") )
load ("attile.ccgg.RData")

seq <- as.character(attile.ccgg$seq)
bp <- as.numeric( attile.ccgg$bpstart) -24
ccgg <- regexpr("ccgg", seq)
ccgg <- bp+ccgg #so the second c is what we test
ccgg <- cbind( as.numeric(attile.ccgg$chr), ccgg)
rownames(ccgg) <- rownames(attile.ccgg)

add <- rep( c(1,-1,0, 0), each=8)
dom <- rep( c(0, 0, 1, 1), each=8)
mat <- rep( c(0, 0, -1, 1), each=8)

enz <- rep( c(1,-1), 16)
addenz <- add*enz
domenz <- dom*enz
matenz <- mat*enz
denom <- c(  sqrt( sum( (add-mean(add) )^2) ),  sqrt( sum( (add-mean(add) )^2) ), sqrt( sum( (dom-mean(dom) )^2) ), sqrt( sum( (mat-mean(mat) )^2) ), sqrt( sum( (add-mean(add) )^2) ), sqrt( sum( (add-mean(add) )^2) ), sqrt( sum( (dom-mean(dom) )^2) ), sqrt( sum( (mat-mean(mat) )^2) )   ) #denom for intercept and 7 coefs.

s0 <- quantile( perm.dstat[[2]], 0.05)
rm(perm.dstat)
gc()
std <- sqrt( colSums( methyl.main[[2]]^2)/24 ) / denom[k+1]
main <- methyl.main[[1]][k+1,] / (std + s0)  #dstatistic of probes
names(main) <- rownames(attile.ccgg)

main.sort <- sort(main)
#hpa <- names(main.sort)[1:514]
#hpa <- names(main.sort)[1:1164]  
hpa <- names(main.sort)[1:1801]

main.sort <- sort(main, decreasing=T)
#hpa <- c(hpa, names(main.sort)[1:1268])
#hpa <- c(hpa, names(main.sort)[1:2781])
hpa <- c(hpa, names(main.sort)[1:4170])

cg <- ccgg[ which ( rownames(ccgg) %in% hpa ), ] #pos for the hpa high probe


setwd ("../final")
load ("expr.main.RData")
load ("Main.expr.perm1.RData")

s0 <- quantile( expr.perm [[2]], 0.5)
expr <- expr.main[[1]][,1]/ (expr.main[[1]][,2] + s0)
names(expr) <- rownames(expr.main[[1]])


setwd ("../ftp")
promoter <-  read.delim("TAIR7_upstream_500_20070405", header=F)
promoter <- as.character( promoter[1:nrow(promoter),]) 
promoter <- promoter[ grep(">", promoter, fixed=T) ]  #32041

gene <- matrix( unlist( strsplit(promoter, " | ", fixed=T) ), nr=2)[1,] 
coord <- matrix( unlist( strsplit(promoter, " | ", fixed=T) ), nr=2)[2,] 

gene <- gene[ grep("AT[12345]G", gene) ]  #31762
coord <- coord [ grep("chr[12345]", coord) ] #31762

gene <- sub( ">", "", gene, fixed=T) 
strand <- matrix( unlist( strsplit(coord, " ") ), nr=2) [2,] 
coord <- matrix( unlist( strsplit(coord, " ") ), nr=2) [1,] 
chr <- matrix( unlist( strsplit(coord, ":", fixed=T) ), nr=2) [1,]
chr <- as.numeric( sub("chr", "", chr) )
pos <- matrix( unlist( strsplit(coord, ":", fixed=T) ), nr=2) [2,]
pos <- matrix( as.numeric( unlist( strsplit( pos, "-", fixed=T) ) ), byrow=T, nc=2) #promoter has no reverse pos

bin <- seq(100, 1000, 100)
len <- rep(100, 10)
posf <- matrix( sapply( bin, function(x) pos[,2] - x), nc=10) 
posr <- matrix( sapply( bin, function(x) pos[,1] + x), nc=10)


methyl <- expression <- list()
for (k in 1:10)
{
probes <- gene.name <- c()

for (i in 1:length(gene) )
{
ifelse( strand[i]=="FORWARD", posm <- c(posf[i,k], posf[i,k]+len[k]), posm <- c(posr[i,k]-len[k], posr[i,k]) ) ##for bining
probe <- which (cg[,1] == chr[i] & cg[,2] >= posm[1] & cg[,2] <= posm[2] ) 
if (length(probe)>0 ) {probes <- c(probes, probe); gene.name <- c(gene.name, rep(gene[i], length(probe) ) )}
if(i/1000==trunc(i/1000) ) cat(i, "\n")
}     

mainm <- main[ match( rownames(cg) [probes], names(main) ) ]
methyl[[k]] <- tapply(mainm, gene.name, function(x) sum(x)/length(x) )
expression[[k]] <- expr[ match(names(methyl[[k]]), names(expr) ) ]
}


methyl.expr <- list(methyl, expression)
save(methyl.expr, file="../final2/review/ME.add005.promoter.RData", compress=T)

q("no")


### see genic region (cd)
setwd ("../ftp")
cd <-  read.delim("TAIR7_cds_20070425", header=F)
cd <- as.character( cd[1:nrow(cd), ] )
cd <- cd[ grep(">", cd, fixed=T) ] #31921

gene <- matrix( unlist( strsplit(cd, " | ", fixed=T) ), nr=4)[1,] #31921
coord <- matrix( unlist( strsplit(cd, " | ", fixed=T) ), nr=4)[4,] #31921

gene <- gene[ grep("AT[12345]G", gene) ]  #31711
coord <- coord [ grep("chr[12345]", coord) ] #31711

genem <- sub( ">", "", gene, fixed=T) 
gene <- matrix( unlist(strsplit(genem, ".", fixed=T) ), nr=2)[1,]
isoform <- matrix( unlist(strsplit(genem, ".", fixed=T) ), nr=2)[2,]

gene <- gene[isoform=="1"]  #26784
coord <- coord[isoform=="1"] #26784

strand <- matrix( unlist( strsplit(coord, " ") ), nr=2) [2,] 
coord <- matrix( unlist( strsplit(coord, " ") ), nr=2) [1,] 
chr <- matrix( unlist( strsplit(coord, ":", fixed=T) ), nr=2) [1,]
chr <- as.numeric( sub("chr", "", chr) )
pos <- matrix( unlist( strsplit(coord, ":", fixed=T) ), nr=2) [2,]
pos <- matrix( as.numeric( unlist( strsplit( pos, "-", fixed=T) ) ), byrow=T, nc=2) #cd has no reverse pos

probes <- gene.name <- c()
for (i in 1:length(gene) )
{
probe <-  which (cg[,1]== chr[i] & cg[,2] > pos[i,1] & cg[,2] < pos[i,2] )
if (length(probe)>0 ) {probes <- c(probes, probe); gene.name <- c(gene.name, rep(gene[i], length(probe) ) )}
if(i/1000==trunc(i/1000) ) cat(i, "\n")
}     

mainm <- main[ match( rownames(cg) [probes], names(main) ) ]
methyl <- tapply(mainm, gene.name, function(x) sum(x)/length(x) )
expression <- expr[ match(names(methyl), names(expr) ) ]

methyl.expr <- list(methyl, expression)
save(methyl.expr, file="../final2/review/ME.add005.cd.RData", compress=T)

q("no")


### downstream
setwd ("../ftp")

bin <- seq(100, 1000, 100)
len <- rep(100, 10)

downstream <-  read.delim("TAIR7_downstream_500_20070405", header=F)
downstream <- as.character( downstream[1:nrow(downstream), ] )
downstream <- downstream[ grep(">", downstream, fixed=T) ]  #32041

gene <- matrix( unlist( strsplit(downstream, " | ", fixed=T) ), nr=2)[1,] 
coord <- matrix( unlist( strsplit(downstream, " | ", fixed=T) ), nr=2)[2,] 

gene <- gene[ grep("AT[12345]G", gene) ]  #31762
coord <- coord [ grep("chr[12345]", coord) ] #31762

gene <- sub( ">", "", gene, fixed=T) 
strand <- matrix( unlist( strsplit(coord, " ") ), nr=2) [2,] 
coord <- matrix( unlist( strsplit(coord, " ") ), nr=2) [1,] 
chr <- matrix( unlist( strsplit(coord, ":", fixed=T) ), nr=2) [1,]
chr <- as.numeric( sub("chr", "", chr) )
pos <- matrix( unlist( strsplit(coord, ":", fixed=T) ), nr=2) [2,]
pos <- matrix( as.numeric( unlist( strsplit( pos, "-", fixed=T) ) ), byrow=T, nc=2) #downstream has no reverse pos

posf <- matrix( sapply( bin, function(x) pos[,1] + x), nc=10) 
posr <- matrix( sapply( bin, function(x) pos[,2] - x), nc=10)


methyl <- expression <- list()
for (k in 1:10)
{
probes <- gene.name <- c()

for (i in 1:length(gene) )
{
ifelse( strand[i]=="FORWARD", posm <- c(posf[i,k]-len[k], posf[i,k]), posm <- c(posr[i,k], posr[i,k]+len[k])  )
probe <- which (cg[,1] == chr[i] & cg[,2] >= posm[1] & cg[,2] <= posm[2] ) 
if (length(probe)>0 ) {probes <- c(probes, probe); gene.name <- c(gene.name, rep(gene[i], length(probe) ) )}
if(i/1000==trunc(i/1000) ) cat(i, "\n")
}     

mainm <- main[ match( rownames(cg) [probes], names(main) ) ]
methyl[[k]] <- tapply(mainm, gene.name, function(x) sum(x)/length(x) )
expression[[k]] <- expr[ match(names(methyl[[k]]), names(expr) ) ]
}


methyl.expr <- list(methyl, expression)
save(methyl.expr, file="../final2/review/ME.add005.downstream2.RData", compress=T)

q("no")


### fitting correlation

load ( "ME.add005.promoter.RData")
fit <- list()
for (k in 1:10)
{express <- methyl.expr[[2]][[k]]  [methyl.expr[[1]][[k]] >0]
methyl <- methyl.expr[[1]][[k]]  [methyl.expr[[1]][[k]] >0]
fit[[k]] <- summary( lm( express~methyl, data=data.frame( express, methyl )  ) )}

fit <- list()
for (k in 1:10)
{express <- methyl.expr[[2]][[k]]  [methyl.expr[[1]][[k]] <0]
methyl <- methyl.expr[[1]][[k]]  [methyl.expr[[1]][[k]] <0]
fit[[k]] <- summary( lm( express~methyl, data=data.frame( express, methyl )  ) )}


### plot fitting line
### for promoter
pdf("ME.promoter.pdf", height=8, width=8)
{
par( mfrow=c(3,3) )

load ("ME.add005.promoter.RData")

for (k in 2:10  )
{
express <- methyl.expr[[2]][[k]][ methyl.expr[[1]][[k]]>0] 
methyl <-  methyl.expr[[1]][[k]][ methyl.expr[[1]][[k]]>0] 

methyl <- methyl [express >-5]
express <- express[express >-5]

fit <- lm( express~methyl, data=data.frame( express, methyl)  )
p <- paste("p=", round( summary(fit)$coef[2,4], 5), sep="" )
r <- paste( "r=", round( sqrt( summary(fit)$r.squared), 2), sep="")

plot(methyl, express,  "p", xlab="differential methylation d scores", ylab="differential expression d scores")
abline(fit$coef[1], fit$coef[2])

ifelse(fit$coef[2]>0, text <- paste( "y=", round(fit$coef[1], 2), "+", round(fit$coef[2],2), "x", sep=""), text <- paste( "y=", round(fit$coef[1], 2), round(fit$coef[2],2), "x", sep="")  )
legend( "topright", c(text, p,  r ), bty="n") 
legend( "bottomright", paste("-", seq(200, 1000, 100), "bp", sep="") [k-1], bty="n")
}

}
dev.off()


### for downstream
pdf("ME.downstream.pdf", height=8, width=8)
{
par( mfrow=c(3,3) )

load ("ME.add005.downstream.RData")

for (k in 2:10  )
{
express <- methyl.expr[[2]][[k]][ methyl.expr[[1]][[k]]>0] 
methyl <-  methyl.expr[[1]][[k]][ methyl.expr[[1]][[k]]>0] 

methyl <- methyl [express >-5]
express <- express[express >-5]

fit <- lm( express~methyl, data=data.frame( express, methyl)  )
p <- paste("p=", round( summary(fit)$coef[2,4], 5), sep="" )
r <- paste( "r=", round( sqrt( summary(fit)$r.squared), 2), sep="")

plot(methyl, express,  "p", xlab="differential methylation d scores", ylab="differential expression d scores")
abline(fit$coef[1], fit$coef[2])

ifelse(fit$coef[2]>0, text <- paste( "y=", round(fit$coef[1], 2), "+", round(fit$coef[2],2), "x", sep=""), text <- paste( "y=", round(fit$coef[1], 2), round(fit$coef[2],2), "x", sep="")  )
legend( "topright", c(text, p,  r ), bty="n") 
legend( "bottomright", paste("+", seq(200, 1000, 100), "bp",sep="") [k-1], bty="n")
}

}
dev.off()


### for cd
pdf("ME.cd.pdf")
{

load ("ME.add005.cd.RData")

express <- methyl.expr[[2]][ methyl.expr[[1]]>1] 
methyl <-  methyl.expr[[1]][ methyl.expr[[1]]>1] 


methyl <- methyl [express >-5]
express <- express[express >-5]

fit <- lm( express~methyl, data=data.frame( express, methyl)  )
p <- paste("p=", round( summary(fit)$coef[2,4], 5), sep="" )
r <- paste( "r=", round( sqrt( summary(fit)$r.squared), 2), sep="")

plot(methyl, express,  "p", xlab="differential methylation d scores", ylab="differential expression d scores")
abline(fit$coef[1], fit$coef[2])

ifelse(fit$coef[2]>0, text <- paste( "y=", round(fit$coef[1], 2), "+", round(fit$coef[2],2), "x", sep=""), text <- paste( "y=", round(fit$coef[1], 2), round(fit$coef[2],2), "x", sep="")  )
legend( "topright", c(text, p,  r ), bty="n") 

}
dev.off()


### for promoter-cd-downstream

pdf("ME.pdc.pdf", height=3, width=9)
{
par( mfrow=c(1,3) )

load ("ME.add005.promoter.RData")
express <- methyl.expr[[2]][[1]][ methyl.expr[[1]][[1]]>0] 
methyl <-  methyl.expr[[1]][[1]][ methyl.expr[[1]][[1]]>0] 

fit <- lm( express~methyl, data=data.frame( express, methyl)  )
p <- paste("p=", signif( summary(fit)$coef[2,4], 2), sep="" )
r <- paste( "r=", signif( sqrt( summary(fit)$r.squared), 2), sep="")


par( mai=c(0.6, 0.6, 0.25, 0.2) )
plot(methyl, express,  "p", xlab="", ylab="differential expression d score")
abline(fit$coef[1], fit$coef[2])

ifelse(fit$coef[2]>0, text <- paste( "y=", round(fit$coef[1], 2), "+", round(fit$coef[2],2), "x", sep=""), text <- paste( "y=", round(fit$coef[1], 2), round(fit$coef[2],2), "x", sep="")  )
legend( "topright", c(text, p,  r ), bty="n") 
legend( "bottomright", "upstream 100bp", bty="n")


load ("ME.add005.cd.RData")

express <- methyl.expr[[2]][ methyl.expr[[1]]>1] 
methyl <-  methyl.expr[[1]][ methyl.expr[[1]]>1] 

methyl <- methyl [express >-5]
express <- express[express >-5]

fit <- lm( express~methyl, data=data.frame( express, methyl)  )
p <- paste("p=", signif( summary(fit)$coef[2,4], 2), sep="" )
r <- paste( "r=", signif( sqrt( summary(fit)$r.squared), 2), sep="")

plot(methyl, express,  "p", xlab="differential methylation d scores", ylab="")
abline(fit$coef[1], fit$coef[2])

ifelse(fit$coef[2]>0, text <- paste( "y=", round(fit$coef[1], 2), "+", round(fit$coef[2],2), "x", sep=""), text <- paste( "y=", round(fit$coef[1], 2), round(fit$coef[2],2), "x", sep="")  )
legend( "topright", c(text, p,  r ), bty="n") 
legend( "bottomright", "genic region", bty="n")


load ("ME.add005.downstream2.RData")
express <- methyl.expr[[2]][[1]][ methyl.expr[[1]][[1]]>0] 
methyl <-  methyl.expr[[1]][[1]][ methyl.expr[[1]][[1]]>0] 

fit <- lm( express~methyl, data=data.frame( express, methyl)  )
p <- paste("p=", signif( summary(fit)$coef[2,4], 2), sep="" )
r <- paste( "r=", signif( sqrt( summary(fit)$r.squared), 2), sep="")
p <- "p=0.0005"

plot(methyl, express,  "p", xlab="", ylab="")
abline(fit$coef[1], fit$coef[2])

ifelse(fit$coef[2]>0, text <- paste( "y=", round(fit$coef[1], 2), "+", round(fit$coef[2],2), "x", sep=""), text <- paste( "y=", round(fit$coef[1], 2), round(fit$coef[2],2), "x", sep="")  )
legend( "topright", c(text, p,  r ), bty="n") 
legend( "bottomright", "downstream 100bp", bty="n")

}
dev.off()


####################################################################################################################################################
####################################################################################################################################################
### These scripts do parametric analysis of gene set enrichment


k <- 5

setwd ("final2")
load ("methyl.main.RData")
load ( paste("perm.dstat", k, ".RData", sep="") )
load ("attile.ccgg.RData")

seq <- as.character(attile.ccgg$seq)
bp <- as.numeric( attile.ccgg$bpstart)
ccgg <- regexpr("ccgg", seq)
ccgg <- bp+ccgg #so the second c is what we test
ccgg <- cbind( as.numeric(attile.ccgg$chr), ccgg)
rownames(ccgg) <- rownames(attile.ccgg)

add <- rep( c(1,-1,0, 0), each=8)
dom <- rep( c(0, 0, 1, 1), each=8)
mat <- rep( c(0, 0, -1, 1), each=8)

enz <- rep( c(1,-1), 16)
addenz <- add*enz
domenz <- dom*enz
matenz <- mat*enz
denom <- c(  sqrt( sum( (add-mean(add) )^2) ),  sqrt( sum( (add-mean(add) )^2) ), sqrt( sum( (dom-mean(dom) )^2) ), sqrt( sum( (mat-mean(mat) )^2) ), sqrt( sum( (add-mean(add) )^2) ), sqrt( sum( (add-mean(add) )^2) ), sqrt(
sum( (dom-mean(dom) )^2) ), sqrt( sum( (mat-mean(mat) )^2) )   ) #denom for intercept and 7 coefs.

s0 <- quantile( perm.dstat[[2]], 0.05)
std <- sqrt( colSums( methyl.main[[2]]^2)/24 ) / denom[k+1]
main <- methyl.main[[1]][k+1,] / (std + s0)  #dstatistic of probes
names(main) <- rownames(attile.ccgg)


setwd ("../ftp")
cd <-  read.delim("TAIR7_cds_20070425", header=F)
cd <- as.character( cd[1:nrow(cd), ] )
cd <- cd[ grep(">", cd, fixed=T) ] #31921

gene <- matrix( unlist( strsplit(cd, " | ", fixed=T) ), nr=4)[1,] #31921
coord <- matrix( unlist( strsplit(cd, " | ", fixed=T) ), nr=4)[4,] #31921

gene <- gene[ grep("AT[12345]G", gene) ]  #31711
coord <- coord [ grep("chr[12345]", coord) ] #31711

genem <- sub( ">", "", gene, fixed=T) 
gene <- matrix( unlist(strsplit(genem, ".", fixed=T) ), nr=2)[1,]
isoform <- matrix( unlist(strsplit(genem, ".", fixed=T) ), nr=2)[2,]

gene <- gene[isoform=="1"]  #26784
coord <- coord[isoform=="1"] #26784

strand <- matrix( unlist( strsplit(coord, " ") ), nr=2) [2,] 
coord <- matrix( unlist( strsplit(coord, " ") ), nr=2) [1,] 
chr <- matrix( unlist( strsplit(coord, ":", fixed=T) ), nr=2) [1,]
chr <- as.numeric( sub("chr", "", chr) )
pos <- matrix( unlist( strsplit(coord, ":", fixed=T) ), nr=2) [2,]
pos <- matrix( as.numeric( unlist( strsplit( pos, "-", fixed=T) ) ), byrow=T, nc=2) #cd has no reverse pos


setwd("../final2")
probes <- gene.name <- c()

for (i in 1:nrow(pos) )
{
probe <-  which(ccgg[,1] == chr[i] & ccgg[,2] >= pos[i,1] & ccgg[,2] <= pos[i,2] )
if( length(probe) >0 ) { probes <- c(probes, probe);  gene.name <- c(gene.name, rep(gene[i], length(probe) ) )   }
if(i/1000==trunc(i/1000) ) cat(i, "\n")
}


main <- main[probes]
main <- tapply(main, gene.name, function(x) sum(x)/length(x) )


setwd ("../ftp")
go <- c("proc", "func", "comp")

for (j in 1:length(go) )
{
load ( paste("go.", go[j], ".RData", sep="") )

gene.list <- intersect( names(main), rownames(go.mat) )
go.mat <- go.mat[ which(rownames(go.mat) %in% gene.list), ]
go.mat <- go.mat[, colSums(go.mat) >= 15]
go.mat <- go.mat[rowSums(go.mat) >0,]

gene.list <- intersect(names(main), rownames(go.mat) )
main <- main[ match(gene.list, names(main) ) ]
go.mat <- go.mat[ match(gene.list, rownames(go.mat) ), ]

vec <- rep(NA, ncol(go.mat) )
names(vec)  <- colnames(go.mat)
z <- p <- vec


mu <- mean(main )
std <- sqrt( var(main) )

for (i in 1:ncol(go.mat) )
{
hit <- rownames(go.mat)[ go.mat[,i]==1 ]

d <- main [ which(names(main) %in% hit ) ]
sm <- mean (d)
n <- length(hit)

z[i] <- (sm-mu)/ (std /sqrt(n) )
ifelse( z[i] <=0, p[i] <- -pnorm(z[i] ), p[i] <- pnorm(z[i], lower.tail=F)  )

}

page <- cbind(z, p)

save(page, file=paste("page.methyl.", go[j], k, "cd.RData", sep=""), compress=T )
}

q("no")


### for promoter
setwd ("../ftp")
promoter <-  read.delim("TAIR7_upstream_500_20070405", header=F)
promoter <- as.character( promoter[1:nrow(promoter),]) 
promoter <- promoter[ grep(">", promoter, fixed=T) ]  #32041

gene <- matrix( unlist( strsplit(promoter, " | ", fixed=T) ), nr=2)[1,] 
coord <- matrix( unlist( strsplit(promoter, " | ", fixed=T) ), nr=2)[2,] 

gene <- gene[ grep("AT[12345]G", gene) ]  #31762
coord <- coord [ grep("chr[12345]", coord) ] #31762

gene <- sub( ">", "", gene, fixed=T) 
strand <- matrix( unlist( strsplit(coord, " ") ), nr=2) [2,] 
coord <- matrix( unlist( strsplit(coord, " ") ), nr=2) [1,] 
chr <- matrix( unlist( strsplit(coord, ":", fixed=T) ), nr=2) [1,]
chr <- as.numeric( sub("chr", "", chr) )
pos <- matrix( unlist( strsplit(coord, ":", fixed=T) ), nr=2) [2,]
pos <- matrix( as.numeric( unlist( strsplit( pos, "-", fixed=T) ) ), byrow=T, nc=2) #promoter has no reverse pos


### match GO ID to annotation
setwd ("final2/go")
load ("find.RData")

go <- c("proc", "func", "comp")
for (k in 4:7)
{

for( j in 1:3)
{
load ( paste("page.methyl.", go[j], k, ".pro.RData", sep="") )
page <- page [ order(  abs( page[,2] ) ), ]

term <- find[ match( rownames(page), names(find) ) ]
print <- data.frame( page[,2], term) 
write.csv ( rbind( print[ print[,1]>0 & print[,1] < 0.1, ], print[ print[,1]<0 & print[,1]>-0.1, ]), "page.methyl.pro.csv", quote=F, append=T)
}

}
 


####################################################################################################################################################
####################################################################################################################################################
### These scripts do the comparison between our enzyme methylome data with ChIP-chip data


####################################################################################################################################################
### Joe's data


 setwd ("final2/comparison")
 block <- vector("list", length=5)


 for (chrom in 1:5) 
 {
  post <- matrix(scan( paste("chr", chrom, ".txt", sep=""), what=1), byrow=T, nc=9)
  post <- post[, c(1, 6) ]
  post[,2] <- post[,2]/10000

  L <- nrow(post) 
  seg <- post[,2] > 0.5   
  bound <- diff(seg)
 
  meth <- c()
  for(i in 1:(L - 1)) {  
       if(bound [i] == 1) meth <- c(meth, i+1)
       if(bound [i] == -1) meth <- c(meth, i) }
  if( meth[1]== -1) meth <- c(1, meth)
  if ( meth[ length(meth) ] == 1) meth <- c(meth, L) 
  seg <- matrix(meth, ncol=2, byrow=T)
  #converting the probe indices into basepairs
  seg <- cbind( post[,1][seg[,1]],  post[,1][seg[,2]] )


  #minimum run 50bp
  seg <- seg [ which(seg [,2]-seg[,1]+1 >=50), ]


  block[[chrom]] <- seg 
 }

 save (block, file="joe.block.gap.RData", compress=T)

 

###


setwd ("final2")


k <- 4
#k <- 5

load ("methyl.main.RData")
load (paste("perm.dstat", k, ".RData", sep="") )
load ("attile.ccgg.RData")
load ("mDNA.ccgg.RData")

seq <- as.character(attile.ccgg$seq)
bp <- as.numeric( attile.ccgg$bpstart)-24
ccgg <- regexpr("ccgg", seq)
ccgg <- bp+ccgg #so the second c is what we test
ccgg <- cbind( as.numeric(attile.ccgg$chr), ccgg)
rownames(ccgg) <- rownames(attile.ccgg)

add <- rep( c(1,-1,0, 0), each=8)
dom <- rep( c(0, 0, 1, 1), each=8)
mat <- rep( c(0, 0, -1, 1), each=8)
enz <- rep( c(1,-1), 16)
addenz <- add*enz
domenz <- dom*enz
matenz <- mat*enz
denom <- c(  sqrt( sum( (add-mean(add) )^2) ),  sqrt( sum( (add-mean(add) )^2) ), sqrt( sum( (dom-mean(dom) )^2) ), sqrt( sum( (mat-mean(mat) )^2) ), sqrt( sum( (add-mean(add) )^2) ), sqrt( sum( (add-mean(add) )^2) ), sqrt( sum( (dom-mean(dom) )^2) ), sqrt( sum( (mat-mean(mat) )^2) )   ) #denom for intercept and 7 coefs.

s0 <- quantile( perm.dstat[[2]], 0.05)
rm(perm.dstat)
gc()
std <- sqrt( colSums( methyl.main[[2]]^2)/24 ) / denom[k+1]
main <- methyl.main[[1]][k+1,] / (std + s0)  #dstatistic of probes
names(main) <- rownames(mDNA.ccgg)

main.sort <- sort(main, decreasing=T)
#hpa <- names(main.sort)[1:2762]
#hpa <- names(main.sort)[1:4095]
#hpa <- names(main.sort)[1:5016]
hpa <- names(main.sort)[1:6876]

#main.sort <- sort(main)
#hpa <- names(main.sort)[1:514]
#hpa <- names(main.sort)[1:1164]  
#hpa <- names(main.sort)[1:1801]

#main.sort <- sort(main, decreasing=T)
#hpa <- c(hpa, names(main.sort)[1:1268])
#hpa <- c(hpa, names(main.sort)[1:2781])
#hpa <- c(hpa, names(main.sort)[1:4170])

cg <- ccgg[ which ( rownames(ccgg) %in% hpa ), ] #pos for the hpa high probe


save(cg, ccgg, file="comparison/enz.RData", compress=T)
#save(cg, ccgg, file="comparison/addenz.RData", compress=T)


###


 setwd ("final2/comparison")
 load ("joe.block.gap.RData")

 

 load ("enz.RData")

 enz <- vector("list", length=5)
 for (chrom in 1:5)
   {
   cg.chr <- cg[ cg[,1]== chrom, ]   
   b.chr <- block[[chrom]]
   #the block will be from bpstart of left boundary to bpend of right boundary
   b.chr[,2] <- b.chr[,2]+24 
   
   enz.chr <- rep(NA, nrow(b.chr) )
   for (i in 1:nrow(b.chr) )
        enz.chr [i] <- length( which( cg.chr[,2] >= b.chr[i,1] & cg.chr[,2] <= b.chr[i,2] ) )
   
   enz[[chrom]] <- cbind(   (b.chr[,1]+b.chr[,2])/2, enz.chr)
   }  


 load ("addenz.RData")
 addenz <- vector("list", length=5)
 for (chrom in 1:5)
   {
   cg.chr <- cg[ cg[,1]== chrom, ]   
   b.chr <- block[[chrom]]
   #the block will be from bpstart of left boundary to bpend of right boundary
   b.chr[,2] <- b.chr[,2]+24 
   
   addenz.chr <- rep(NA, nrow(b.chr) )
   for (i in 1:nrow(b.chr) )
        addenz.chr [i] <- length( which( cg.chr[,2] >= b.chr[i,1] & cg.chr[,2] <= b.chr[i,2] ) )
   
   addenz[[chrom]] <- cbind(   (b.chr[,1]+b.chr[,2])/2, addenz.chr)
   }  


 count <- vector("list", length=5)
 for (chrom in 1:5)
   {
   ccgg.chr <- ccgg[ ccgg[,1]== chrom, ]   
   b.chr <- block[[chrom]]
   #the block will be from bpstart of left boundary to bpend of right boundary
   b.chr[,2] <- b.chr[,2]+24 
   
   count.chr <- rep(NA, nrow(b.chr) )
   for (i in 1:nrow(b.chr) )
        count.chr [i] <- length( which( ccgg.chr[,2] >= b.chr[i,1] & ccgg.chr[,2] <= b.chr[i,2] ) )
   
   count [[chrom]] <- cbind(   (b.chr[,1]+b.chr[,2])/2, count.chr)
   }  


 lapply(enz, function(x) table(x[,2]) )
 b <- lapply(enz, function(x) sum( x[,2][x[,2] !=0] ) )
 b <- sum (unlist(b))
 lapply(count, function(x) table(x[,2]) )
 a <- lapply(count, function(x) sum( x[,2][x[,2] !=0] ) )
 a <- sum (unlist(a))
 b; a; b/a
 c <- lapply(enz, function(x) nrow( x[which(x[,2]!=0),]) )
 sum(unlist(c))


 
### see distribution difference of enzyme effect within sizes of hmm segments  

 ctdis <- matrix( rep(numeric(), 5), nc=5 )
 for (chrom in 1:5)
 {enz.ct <- enz[[chrom]][,2]
  addenz.ct <- addenz[[chrom]][,2]
  count.ct <- count[[chrom]][,2]

  b.chr <- block[[chrom]]

  ct <- cbind(b.chr, enz.ct, addenz.ct, count.ct) 
  ct <- ct[ which(ct[,5] !=0), ]
  ctdis <- rbind(ctdis, ct) }  


 enz <- (ctdis[,2]-ctdis[,1]+1)[ ctdis[,3]!=0 ]
 nenz <- (ctdis[,2]-ctdis[,1]+1)[ ctdis[,3]==0 ]
 addenz <- (ctdis[,2]-ctdis[,1]+1)[ ctdis[,4]!=0 ]
 naddenz <- (ctdis[,2]-ctdis[,1]+1)[ ctdis[,4]==0 ]
 range1 <- range( c(enz, nenz) )
 range2 <- range( c(addenz, naddenz) )


 pdf ("hmm.dis.pdf")
 par( mfrow=c(2,2) )
    hist(enz, breaks=30, xlim=range1, ylim=c(0, 400), xlab="ChIP-chip segment size", ylab="# segments", main="" )
    legend("topright", "constitutive", bty="n")
    hist(nenz, breaks=30, xlim=range1, ylim=c(0, 400), xlab="ChIP-chip segment size", ylab="# segments", main="" )
    legend("topright", "non-constitutive", bty="n")
    hist(addenz, breaks=30, xlim=range2, ylim=c(0, 600), xlab="ChIP-chip segment size", ylab="# segments", main="" )
    legend("topright", "polymorphic", bty="n")
    hist(naddenz, breaks=30, xlim=range2, ylim=c(0, 600), xlab="ChIP-chip segment size", ylab="# segments", main="" )
    legend("topright", "non-polymorphic", bty="n")
 dev.off() 


plot( jitter( rep(1, length(enz)), factor=2), enz, xlim=c(0, 3), ylim=range,  pch=".", cex=0.2)
    points (jitter( rep(2, length(nenz)), factor=2), nenz, pch=".", cex=0.2)
    


####################################################################################################################################################
### Henikoff's data


 setwd ("final2/comparison")
 

 a <- scan("GSM138296_wiggle.txt", what="a")
 a <- matrix( a[- c(1:14)], byrow=T, nc=4)
 a[,1] <- sub("chr","", a[,1])

 b <- scan("GSM138297_wiggle.txt", what="a")
 b <- matrix( b[- c(1:14)], byrow=T, nc=4)
 
 ng <- cbind( as.numeric(a[,1]), as.numeric(a[,2]), as.numeric(a[,3]), (as.numeric(a[,4]) + as.numeric(b[,4]) )/2 )
 rm(a, b); gc()
 ng <- ng[ which(ng[,4]>=1.28),]

 
###
 setwd ("comparison")
 load ("ng.RData")

 load ("enz.RData")

 
 enz.count <- vector("list", length=5)
 for (chrom in 1:5)
  {ng.chr <- ng[ which(ng[,1]==chrom),]
   cg.chr <- cg[ which(cg[,1]==chrom),]

   enz.count.chr <- rep(NA, nrow(ng.chr) )
   for (i in 1:nrow(ng.chr) )
        enz.count.chr [i] <- length( which( cg.chr[,2] >= ng.chr[i,2] & cg.chr[,2] <= ng.chr[i,3] ) )
   enz.count[[chrom]] <- enz.count.chr }
 a <- lapply(enz.count, function(x) sum(x) );  a <- sum(unlist(a))
 b <- nrow(cg)
 c <- lapply(enz.count, function(x) length (which(x!=0)) );c <- sum( unlist(c))
 
 

 load ("addenz.RData")
 addenz.count <- vector("list", length=5)
 for (chrom in 1:5)
  {ng.chr <- ng[ which(ng[,1]==chrom),]
   cg.chr <- cg[ which(cg[,1]==chrom),]

   addenz.count.chr <- rep(NA, nrow(ng.chr) )
   for (i in 1:nrow(ng.chr) )
        addenz.count.chr [i] <- length( which( cg.chr[,2] >= ng.chr[i,2] & cg.chr[,2] <= ng.chr[i,3] ) )
   addenz.count[[chrom]] <- addenz.count.chr }
 c <- lapply(addenz.count, function(x) sum(x) )
 c <- sum(unlist(c))
 d <- nrow(cg)


 load ("../attile.ccgg.RData")
 seq <- as.character(attile.ccgg$seq)
 bp <- as.numeric( attile.ccgg$bpstart)-24
 ccgg <- regexpr("ccgg", seq)
 ccgg <- bp+ccgg #so the second c is what we test
 ccgg <- cbind( as.numeric(attile.ccgg$chr), ccgg)

 ccgg.count <- vector("list", length=5)
 for (chrom in 1:5)
  {ng.chr <- ng[ which(ng[,1]==chrom),]
   ccgg.chr <- ccgg[ which(ccgg[,1]==chrom),]

   ccgg.count.chr <- rep(NA, nrow(ng.chr) )
   for (i in 1:nrow(ng.chr) )
        ccgg.count.chr [i] <- length( which( ccgg.chr[,2] >= ng.chr[i,2] & ccgg.chr[,2] <= ng.chr[i,3] ) )
   ccgg.count[[chrom]] <- ccgg.count.chr }
 e <- lapply(ccgg.count, function(x) sum(x) )
 e <- sum(unlist(e))


####################################################################################################################################################
### the effect of relative CCGG position within probes

 setwd ("final2")


 load ("attile.ccgg.RData")
 load ("methyl.main.RData")
 
 add <- rep( c(1,-1,0, 0), each=8)
 dom <- rep( c(0, 0, 1, 1), each=8)
 mat <- rep( c(0, 0, -1, 1), each=8)
 enz <- rep( c(1,-1), 16)
 addenz <- add*enz
 domenz <- dom*enz
 matenz <- mat*enz
 denom <- c(  sqrt( sum( (add-mean(add) )^2) ),  sqrt( sum( (add-mean(add) )^2) ), sqrt( sum( (dom-mean(dom) )^2) ), sqrt( sum( (mat-mean(mat) )^2) ), sqrt( sum( (add-mean(add) )^2) ), sqrt( sum( (add-mean(add) )^2) ), sqrt( sum( (dom-mean(dom) )^2) ), sqrt( sum( (mat-mean(mat) )^2) )   ) #denom for intercept and 7 coefs.


 k <- 4
 load (paste("perm.dstat", k, ".RData", sep="") )
 s0 <- quantile( perm.dstat[[2]], 0.05)
 rm(perm.dstat)
 gc()
 std <- sqrt( colSums( methyl.main[[2]]^2)/24 ) / denom[k+1]
 main.enz <- methyl.main[[1]][k+1,] / (std + s0)  #dstatistic of probes
 names(main.enz) <- rownames(attile.ccgg)


 k <- 5
 load (paste("perm.dstat", k, ".RData", sep="") )
 s0 <- quantile( perm.dstat[[2]], 0.05)
 rm(perm.dstat)
 gc()
 std <- sqrt( colSums( methyl.main[[2]]^2)/24 ) / denom[k+1]
 main.addenz <- methyl.main[[1]][k+1,] / (std + s0)  #dstatistic of probes
 names(main.addenz) <- rownames(attile.ccgg)


 seq <- as.character(attile.ccgg$seq)
 multi <- gregexpr("ccgg", seq)
 ccgg <- regexpr("ccgg", seq) 
 multi <- unlist( lapply(multi, function(x)length(x)) )
 which <- which( multi == 1)

 ccgg <- ccgg[ which ]
 ccgg <- ccgg + 1

 enz.pos <- cbind( ccgg,  main.enz[which] )
 addenz.pos <- cbind( ccgg, main.addenz[which] )

 pdf ("comparison/ccgg.position.pdf", width=9, height=3)
 par(mfrow=c(1,3) )
  hist( ccgg, breaks=25, main="", xlab="position of cCgg within feature", ylab="# features")
  plot( jitter(enz.pos[,1], factor=2), enz.pos[,2], pch=".", cex=0.2, xlab="position of cCgg within feature", ylab="constitutive methylation d scores")
  plot( jitter(addenz.pos[,1], factor=2), addenz.pos[,2], pch=".", cex=0.2,  xlab="position of cCgg within feature", ylab="polymorphic methylation d scores")
 dev.off()


#multi
#    1     2     3
#53509  1002     8
#the enz effect and addenz effect overlap 1044/54519 features.


####################################################################################################################################################
### distribution of CCGG probes within genome

 setwd ("final2")

 load ("attile.ccgg.RData")
 load ("attile1V7anno.RData")


 seq <- as.character(attile.ccgg$seq)
 bp <- as.numeric( attile.ccgg$bpstart)-24
 ccgg <- regexpr("ccgg", seq)
 ccgg <- bp+ccgg #so the second c is what we test
 ccgg <- cbind( as.numeric(attile.ccgg$chr), ccgg)

 mid <- as.numeric( attile1$bpstart) -24 + 12
 mid <- cbind( as.numeric(attile1$chr), mid)


 setwd ("comparison")
 chr.len <-  c(30432563, 19705359, 23470805, 18585042, 26992728) 
 size <- 100000


 pdf ("CCGG.dist.pdf", width=9, height=6)
 par(mfrow=c(2,3) )

 for (chrom in 1:5)
 {
   a <- ccgg[,2][ccgg[,1]==chrom]
   b <- mid[,2][ mid[,1]==chrom]

   page <- trunc( chr.len[chrom] /size ) 
   counta <- countb <- rep(NA, page)
    
   for (i in 1:page ) { counta[i] <- length( which ( a > (i-1)*size  &  a <=  i*size  )  )
                       countb[i] <- length( which ( b > (i-1)*size  &  b <=  i*size  )  )}
      
   plot( seq(50000, page*size, 	100000), (counta/countb)*100, "l", xlim=c(0, chr.len[1]), ylim=c(0, 12), xlab="bp", ylab="percent CCGG site" )
   legend("bottomright", paste("chr", chrom, sep=""), bty="n")
   
  }
 dev.off()


####################################################################################################################################################
### effect of fragment size

 setwd ("ftp")
 fr <- vector("list", length=5)

 for (chrom in 1:5)
   {a <- scan ( paste("ATH1_chr", chrom, ".1con.01222004", sep=""), what="a")
    a <- a[-1]
    a <- paste(a, collapse="")
    fr[[chrom]] <- gregexpr("CCGG", a) }
 

 save(fr, file="../final2/comparison/fragment.RData", compress=T)
 q("no")

###


 setwd ("final2/comparison")
 load ("fragment.RData")
 load ("../attile1V7anno.RData")
 load ("../mDNA.sc.RData")

 library(affy)
 mDNA.nq <- normalize.quantiles(mprobe.mean)
 colm <- rowMeans( mDNA.nq[, seq(2,8,2)] )
 colh <- rowMeans( mDNA.nq[, seq(1,8,2)] )  ; rm(mDNA.nq); gc()
 
 chr <- as.numeric(attile1$chr)
 bpend <- as.numeric(attile1$bpstart)
 bpstart <- bpend-24
 chr.len <-  c(30432563, 19705359, 23470805, 18585042, 26992728) 
 
 fr.len <- pr.mean.m <- pr.mean.hm <- c()
 for (chrom in 1:5)
  {bps <- bpstart[chr==chrom]
   bpe <- bpend[chr==chrom]
   com <- colm[chr==chrom]
   coh <- colh[chr==chrom]
   
   pos <- unlist(fr[[chrom]])
   pos <- pos+1 #so the second cytosine
   pos <- cbind(pos[-length(pos)], pos[-1])
   
   
   len <- medm <- medhm <- rep(NA, nrow(pos) )
   for (i in 1:nrow(pos) )
     {
       len [i] <- pos[i,2]-pos[i,1]+1
       m <- which( bps> pos[i,1] & bpe < pos[i,2]) 
       medm [i] <- mean( com[m] ) 
       medhm[i] <- mean( coh[m]-com[m] )
       if( i/1000==trunc(i/1000) ) cat(i, "\n")
     }

   fr.len <- c(fr.len, len)
   pr.mean.m <- c(pr.mean.m, medm)
   pr.mean.hm <- c(pr.mean.hm, medhm)
  }

 save(fr.len, pr.mean.m, pr.mean.hm,  file="plot.fragment.RData", compress=T)


 
 load ("plot.fragment.RData")
 pdf ("fragment.pdf", width=12, height=6)
 par ( mfrow=c(1, 2) )

 nas <- which( ( is.na(pr.mean.m) | is.na(pr.mean.hm) ) )
 fr.len <- fr.len[-nas]
 pr.mean.m <- pr.mean.m[-nas]
 pr.mean.hm <- pr.mean.hm[-nas]

 quant <- quantile(fr.len, seq(0.05, 1, 0.05) )
 cut <- cut(fr.len, breaks=c(0, quant), labels=seq(5,100,5) )
 cut <- as.numeric( as.character(cut) )
 plot ( jitter(cut, factor=2), pr.mean.m,  pch=".", cex=0.2, xlab="quantiles of fragment length", ylab="mean probe intensity" )
 plot ( jitter(cut, factor=2), pr.mean.hm,  pch=".", cex=0.2, xlab="quantiles of fragment length", ylab="mean probe intensity difference" )
 dev.off()
 


###

setwd ("final2/comparison")

load ("fragment.RData")
load ("../attile.ccgg.RData")


chr <- as.numeric(attile.ccgg$chr)
bp <- as.numeric( attile.ccgg$bpstart) - 24 
seq <- as.character(attile.ccgg$seq) 
ccgg <- regexpr("ccgg", seq)
bp <- bp+ccgg #so the second c is what we test
ind <- c(1:length(bp) )

len <- all.ind <- c()

for (chrom in 1:5)
 {
  pos <- unlist(fr[[chrom]])
  pos <- pos+1 #so the second cytosine
  bp.chr <- bp[chr==chrom]
  ind.chr <- ind[ chr==chrom]  

  if(chrom==4) {bp.chr <- bp.chr[ - c(1, length(bp.chr) ) ]; ind.chr <- ind.chr[-c(1, length(ind.chr)) ]}
  
  all.ind <- c(all.ind, ind.chr)
  index <- which(pos %in% bp.chr)
  len <- c(len, pos[index+1]-pos[index-1] + 1)
 }


add <- rep( c(1,-1,0, 0), each=8)
dom <- rep( c(0, 0, 1, 1), each=8)
mat <- rep( c(0, 0, -1, 1), each=8)
enz <- rep( c(1,-1), 16)
addenz <- add*enz
domenz <- dom*enz
matenz <- mat*enz
denom <- c(  sqrt( sum( (add-mean(add) )^2) ),  sqrt( sum( (add-mean(add) )^2) ), sqrt( sum( (dom-mean(dom) )^2) ), sqrt( sum( (mat-mean(mat) )^2) ), sqrt( sum( (add-mean(add) )^2) ), sqrt( sum( (add-mean(add) )^2) ), sqrt( sum( (dom-mean(dom) )^2) ), sqrt( sum( (mat-mean(mat) )^2) )   ) #denom for intercept and 7 coefs.

load ("../methyl.main.RData")

pdf ("frag.dscore.pdf", width=8, height=4)
par(mfrow=c(1,2))


k <- 4
load (paste("../perm.dstat", k, ".RData", sep="") )
s0 <- quantile( perm.dstat[[2]], 0.05); rm(perm.dstat); gc()
std <- sqrt( colSums( methyl.main[[2]]^2)/24 ) / denom[k+1]
main <- methyl.main[[1]][k+1,] / (std + s0)  #dstatistic of probes
names(main) <- rownames(attile.ccgg)
main <- main[all.ind]

quant <- quantile(len, seq(0.05, 1, 0.05) )
cut <- cut(len, breaks=c(0, quant), labels=seq(5,100,5) )
cut <- as.numeric( as.character(cut) )
plot ( jitter(cut, factor=2), main,  pch=".", cex=0.2, xlab="quantiles of fragment length", ylab="constitutive methylation d scores" )


k <- 5
load (paste("../perm.dstat", k, ".RData", sep="") )
s0 <- quantile( perm.dstat[[2]], 0.05); rm(perm.dstat); gc()
std <- sqrt( colSums( methyl.main[[2]]^2)/24 ) / denom[k+1]
main <- methyl.main[[1]][k+1,] / (std + s0)  #dstatistic of probes
names(main) <- rownames(attile.ccgg)
main <- main[all.ind]

quant <- quantile(len, seq(0.05, 1, 0.05) )
cut <- cut(len, breaks=c(0, quant), labels=seq(5,100,5) )
cut <- as.numeric( as.character(cut) )
plot ( jitter(cut, factor=2), main,  pch=".", cex=0.2, xlab="quantiles of fragment length", ylab="polymorphic methylation d scores" )
dev.off()


####################################################################################################################################################
####################################################################################################################################################
